# Supplementary material for: A new era of macrophage-based cell therapy
Source: Exp Mol Med. 2023 Sep 1;55(9):1945–54. doi: 10.1038/s12276-023-01068-z (PMC10545778; doi:10.1038/s12276-023-01068-z)
Supplement: Supplementary file 1 — Supplementary tables [file 12276_2023_1068_MOESM1_ESM.xlsx]

## Sheet: Table S1. Valid patents
Patent DB [macrophage cell therapy]
No	Patent national code	Patent code	Inventor	Publication year	Application year	Title	Representative claim
1	EP	WO2008-146165	LFB BIOTECHNOLOGIES | I.D.M. IMMUNO-DESIGNED MOLECULES	2008	2007	KIT OF PARTS FOR THE TREATMENT OF CANCER OR INFECTIOUS DISEASES	A kit of parts for the treatment of cancer or infectious diseases, comprising activated macrophages and a monoclonal antibody, wherein the affinity of the Fc region of said antibody to Fc gamma receptor III (CDl6) is higher than the affinity of IgG polyclonal antibodies to said Fc gamma receptor III.
2	PCT		LFB BIOTECHNOLOGIES | I.D.M. IMMUNO-DESIGNED MOLECULES	2008	2007	KIT OF PARTS FOR THE TREATMENT OF CANCER OR INFECTIOUS DISEASES	A kit of parts for the treatment of cancer or infectious diseases, comprising activated macrophages and a monoclonal antibody, wherein the affinity of the Fc region of said antibody to Fc gamma receptor III (CDl6) is higher than the affinity of IgG polyclonal antibodies to said Fc gamma receptor III.
3	EP		LFB BIOTECHNOLOGIES | I.D.M. IMMUNO-DESIGNED MOLECULES	2007		KIT OF PARTS FOR THE TREATMENT OF CANCER OR INFECTIOUS DISEASES	A kit of parts for the treatment of cancer or infectious diseases, comprising activated macrophages and a monoclonal antibody, wherein the affinity of the Fc region of said antibody to Fc gamma receptor III (CDl6) is higher than the affinity of IgG polyclonal antibodies to said Fc gamma receptor III.
4	JP	WO2008-145866	LFB BIOTECHNOLOGIES	2008	2007	PARTS KIT FOR TREATING MALIGNANT LESIONS, AUTOIMMUNE DISEASES, OR INFECTIOUS DISEASES	A kit of parts for treating malignant diseases, autoimmune diseases, or infections, comprising the effector cells expressiong FcγRIII receptor (CD16) on its surface and single-clone antibodies, and the affinity of the single-clone antibody Fc region to CD16 is greater than the affinity of the polyclonal immunoglobulin to CD16.
5	EP	WO1996-022781	I.D.M. IMMUNO-DESIGNED MOLECULES	1996	1995	METHOD FOR PREPARING MACROPHAGES AND KITS THEREFOR	A process for preparing a composition comprising macrophages, in particular activated macrophages, or macrophages, or other cells derived from monocytes, or precursors of the latter, presenting at their surface specific antigens which are capable of inducing a specific immune response (also designated MD-APCs), said MD-APCs being possibly activated, characterized in that, starting from a composit…
6	US		I.D.M. IMMUNO-DESIGNED MOLECULES	1996	1995	PROCESS FOR PREPARING MACROPHAGES, KITS, AND COMPOSITION FOR THE USE OF THIS PROCESS	1. A process for preparing a composition comprising at least one of macrophages, activated macrophages, cells derived from monocytes, precursors of the cells derived from monocytes presenting specific surface antigens which are capable of inducing a specific immune response, said MD-APC's being optionally MD-APCs, and activated MD-APCs, said composition being prepared from a composition derived f…
7	EP	WO1997-010002	FORDHAM UNIVERSITY	1996	1995	IMMUNOTHERAPY OF CANCER AND INFECTIOUS DISEASE USING ANTIGEN-PRESENTING CELLS SENSITIZED WITH HEAT SHOCK PROTEIN-ANTIGEN COMPLEXES	A pharmaceutical composition comprising sensitized antigen presenting cells, in a pharmaceutically acceptable carrier, in which the antigen presenting cells have been sensitized in vitro with a complex of a stress protein noncovalently bound to an antigenic molecule.
8	US		FORDHAM UNIVERSITY	1998		ADOPTIVE IMMUNOTHERAPY USING MACROPHAGES SENSITIZED WITH HEAT SHOCK PROTEIN-EPITOPE COMPLEXES	A method of treating or preventing an infectious disease in an individual in whom such treatment or prevention is desired comprising the steps of: (a) sensitizing antigen presenting cells in vitro with a sensitizing-effective amount of a purified complex of a heat shock protein noncovalently bound to an antigenic peptide or protein, wherein the complex is obtained from a cell infected with an inf…
9	US		FORDHAM UNIVERSITY	1995		ADOPTIVE IMMUNOTHERAPY USING MACROPHAGES SENSITIZED WITH HEAT SHOCK PROTEIN-EPITOPE COMPLEXES	A method of treating an individual having a type of cancer or metastasis comprising the steps of: (a) sensitizing antigen presenting cells in vitro with a sensitizing-effective amount of a purified complex of a heat shock protein noncovalently bound to an antigenic molecule, wherein said complex is obtained from or, said antigenic molecule is immunospecific to said type of cancer or metastasis; a…
10	JP	WO1997-010002	FORDHAM UNIVERSITY	1996	1995	IMMUNOTHERAPY OF CANCER AND INFECTIOUS DISEASE USING ANTIGEN-PRESENTING CELLS SENSITIZED WITH HEAT SHOCK PROTEIN-ANTIGEN COMPLEXES	A method of treating an individual having cancer comprising the steps of: (a) sensitizing antigen presenting cells in vitro with a sensitizing- effective amount of a complex of a heat shock protein noncovalently bound to an antigenic molecule; and (b) administering to the individual a therapeutically effective amount of the sensitized antigen presenting cells.
11	PCT		FORDHAM UNIVERSITY	1996	1995	IMMUNOTHERAPY OF CANCER AND INFECTIOUS DISEASE USING ANTIGEN-PRESENTING CELLS SENSITIZED WITH HEAT SHOCK PROTEIN-ANTIGEN COMPLEXES	A method of treating an individual having cancer comprising the steps of: (a) sensitizing antigen presenting cells in vitro with a sensitizing- effective amount of a complex of a heat shock protein noncovalently bound to an antigenic molecule; and (b) administering to the individual a therapeutically effective amount of the sensitized antigen presenting cells.
12	JP	WO1995-006120	RHONE-POULENC RORER S.A. | INSTITUT NATIONAL DE LA SANTE ET DE LA RECHERCHE MEDICALE	1994	1993	RECOMBINANT CELLS FROM THE MONOCYTE-MACROPHAGE CELL LINE FOR GENE THERAPY	Cell composition comprising differentiated cells of the monocyte-macrophage line containing a recombinant nucleic acid, carried by an adenoviral vector comprising, under the control of regulatory elements permitting its expression, one or more therapeutic genes.
13	EP	WO1995-006120	AVENTIS PHARMA S.A. | INSTITUT NATIONAL DE LA SANTE ET DE LA RECHERCHE MEDICALE (INSERM)	1994	1993	MONOCYTE MACROPHAGE LINE RECOMBINANT CELLS FOR GENE THERAPY	Cell composition comprising differentiated cells of the monocyte-macrophage line containing a recombinant nucleic acid, carried by an adenoviral vector comprising, under the control of regulatory elements permitting its expression, one or more therapeutic genes.
14	KR	WO1995-006120	AVENTIS PHARMA S.A. | INSTITUT NATIONAL DE LA SANTE ET DE LA RECHERCHE MEDICALE (INSERM)	1994	1993	RECOMBINANT CELLS FROM THE MONOCYTE-MACROPHAGE CELL LINE FOR GENE THERAPY	A preparation of isolated autologous differentiated monocyte-macrophage cells selected from blood, wherein the differentiated monocyte-macrophage cells comprise a replication defective recombinant adenovirus which comprises a heterologous gene under the control of an element regulating expression of the gene.
15	US	WO1995-006120	RHONE-POULENC RORER S.A. | INSTITUT NATIONAL DE LA SANTE ET DE LA RECHERCHE MEDICALE	1996	1993	RECOMBINANT CELLS FROM THE MONOCYTE-MACROPHAGE CELL LINE FOR GENE THERAPY	A preparation of isolated autologous differentiated monocyte-macrophage cells selected from the group consisting of monocytes and macrophages, wherein the differentiated monocyte-macrophage cells comprise a replication defective recombinant adenovirus which comprises a heterologous gene under the control of an element regulating expression of the gene.
16	PCT		RHONE-POULENC RORER S.A. | INSTITUT NATIONAL DE LA SANTE ET DE LA RECHERCHE MEDICALE	1994	1993	RECOMBINANT CELLS FROM THE MONOCYTE-MACROPHAGE CELL LINE FOR GENE THERAPY
17	EP	WO1999-051248	I.D.M. IMMUNO-DESIGNED MOLECULES	1999	1998	COMBINED PREPARATION COMPRISING MONOCYTE DERIVED CELLS AND CHEMOTHERAPY DRUGS FOR THE TREATMENT OF NEOPLASIC DISEASES OR OF INFECTIOUS DISEASES	Combined preparation containing as active substance the following individual components, in the form of a kit-of-parts :monocyte derived cells which are either macrophages or dendritic cells obtained by culture in the presence of lymphocytes, particularly cytotoxic macrophages,chemotherapy drugs,for the simultaneous use for the treatment of cancer or infectious diseases,or for the separate or seq…
18	US	WO1999-051248	I.D.M. IMMUNO­DESIGNED MOLECULES	2000	1998	COMBINED PREPARATION FOR THE TREATMENT OF NEOPLASTIC DISEASES OR OF INFECTIOUS DISEASES	Preparation comprising the following individual components, in the form of a kit: monocyte derived cells which have been in culture for 5 to 10 days, and chemotherapy drugs, for the simultaneous, separate or sequential use, for the treatment of cancer or infectious diseases in a patient.
19	US		I.D.M. IMMUNO­DESIGNED MOLECULES	2003	1998	COMBINED PREPARATION FOR THE TREATMENT OF NEOPLASTIC DISEASES OR OF INFECTIOUS DISEASES	A method for treating a patient suffering from a neoplasic or infectious disease, comprising: administering an effective amount of monocyte derived cells and an effective amount of chemotherapy drugs to said patient.
20	US		I.D.M. IMMUNO­DESIGNED MOLECULES	1998	1998	COMBINED PREPARATION FOR THE TREATMENT OF NEOPLASTIC DISEASES OR OF INFECTIOUS DISEASES	A combined preparation consisting essentially of as active substance the following individual components, in the form of a kit-of-parts: cytotoxic macrophages, and at least one chemotherapy drug selected from the group consisting of anthracyclins, daunorubicin, adriamycin, taxoter derivatives, vinca alcaloids, vincristine, taxol, carmustine, cisplatin, fluorouracils, polyamine inhibitors, topoiso…
21	PCT		I.D.M. IMMUNO­DESIGNED MOLECULES	1999	1998	NEW COMBINED PREPARATION FOR THE TREATMENT OF NEOPLASIC DISEASES OR OF INFECTIOUS DISEASES	Combined preparation containing as active substance the following individual components, in the form of a kit-of-parts :- monocyte derived cells, particularly cytotoxic macrophages,- chemotherapy or immunotherapy drugs, for the simultaneous, separate or sequential use, for the treatment of cancer or infectious diseases.
22	EP		VLAAMS INTERUNIVERSITAIR INSTITUUT VOOR BIOTECHNOLOGIE VZW	1998	1997	INDUCIBLE CELLULAR IMMUNITY THROUGH ACTIVATION OF Th1 AND SUPPRESSION OF Th2 RESPONSES BY MACROPHAGES	The use of antigen presenting macrophages or a cell population comprising antigen presenting macrophages for the manufacture of a medicament that redirects the CD4+ Th1 / Th2 balance, wherein said antigen presenting macrophages are pulsed ex vivo with antigen.
23	PCT		VLAAMS INTERUNIVERSITAIR INSTITUUT VOOR BIOTECHNOLOGIE VZW	1998	1997	INDUCIBLE CELLULAR IMMUNITY THROUGH ACTIVATION OF Th1 AND SUPPRESSION OF Th2 RESPONSES BY MACROPHAGES
24	US		DUKE UNIVERSITY	2012		METHODS FOR TREATING CANCERS AND PATHOGEN INFECTIONS USING ANTIGEN-PRESENTING CELLS LOADED WITH RNA	An isolated RNA-pulsed antigen presenting cell comprising pathogen specific RNA, wherein the pathogen specific RNA comprises in vitro transcribed RNA.
25	US		DUKE UNIVERSITY	2009		METHODS FOR TREATING CANCERS AND PATHOGEN INFECTIONS USING ANTIGEN-PRESENTING CELLS LOADED WITH RNA	A therapeutic composition comprising a dosage of RNA-pulsed antigen presenting dendritic cells comprising tumor specific RNA that is effective for inducing an anti-tumor response when administered to a patient having a tumor, in a pharmaceutically acceptable excipient.
26	US		DUKE UNIVERSITY	2005		METHODS FOR TREATING CANCERS AND PATHOGEN INFECTIONS USING ANTIGEN-PRESENTING CELLS LOADED WITH RNA	An isolated RNA-pulsed antigen presenting cell comprising tumor specific RNA.
27	JP		DUKE UNIVERSITY	2006	1996	METHODS FOR TREATING CANCERS AND PATHOGEN INFECTIONS USING ANTIGEN-PRESENTING CELLS LOADED WITH RNA	A method for producing an RNA-pulsed antigen presenting cell (APC), said method comprising: introducing into an antigen-presenting cell in vitro RNA selected from RNA comprising tumor-specific RNA, thereby producing an RNA-pulsed APC.
28	EP	WO1997-041210	DUKE UNIVERSITY	1997	1996	METHODS FOR TREATING CANCERS AND PATHOGEN INFECTIONS USING ANTIGEN-PRESENTING CELLS LOADED WITH RNA	A method for producing an RNA-pulsed antigen presenting cell (APC), said method comprising: introducing into an antigen-presenting cell in vitro RNA selected from: (i) RNA comprising tumor-specific RNA; and (ii) RNA comprising pathogen-specific RNA, thereby producing an RNA-pulsed APC.
29	US	WO1997-041210	DUKE UNIVERSITY	1997		METHODS FOR TREATING CANCERS AND PATHOGEN INFECTIONS USING ANTIGEN-PRESENTING CELLS LOADED WITH RNA	A method for producing an RNA-loaded antigen presenting cell (APC) that presents on its surface a tumor antigenic epitope encoded by RNA of a tumor, wherein the epitope induces T cell proliferation, said method comprising: introducing into an antigen-presenting cell in vitro RNA of a tumor comprising tumor-specific RNA that encodes an antigen that induces T cell proliferation and tumor immunity, …
30	US		DUKE UNIVERSITY	2001		METHODS FOR TREATING CANCERS AND PATHOGEN INFECTIONS USING ANTIGEN-PRESENTING CELLS LOADED WITH RNA	A method of stimulating cytotoxic T lymphocyte (CTL) proliferation, said method comprising: (i) introducing RNA encoding an antigen into antigen-presenting cells (APC) in vitro, wherein said RNA is tumor-derived or pathogen-derived, thereby producing APC that functionally present said antigen on the surface thereof, (ii) contacting the APC produced in step (i) with lymphocytes in vitro, wherein t…
31	JP	WO1997-041210	DUKE UNIVERSITY	1997	1996	METHODS FOR TREATING CANCERS AND PATHOGEN INFECTIONS USING ANTIGEN-PRESENTING CELLS LOADED WITH RNA	A method for producing an RNA-loaded antigen presenting cell (APC) that presents on its surface a tumor antigenic epitope encoded by the RNA, wherein the epitope induces T cell proliferation, said method comprising: introducing into an antigen-presenting cell in vitro RNA obtained from a tumor comprising tumor-specific RNA that encodes an antigen that induces T cell proliferation and tumor immuni…
32	US		DUKE UNIVERSITY	1998		METHODS FOR TREATING CANCERS AND PATHOGEN INFECTIONS USING ANTIGEN-PRESENTING CELLS LOADED WITH RNA	A method for producing an RNA-loaded antigen presenting cell (APC), said method comprising: introducing into an antigen-presenting cell in vitro RNA selected from the group consisting of(i) RNA comprising tumor-specific RNA and(ii) RNA comprising pathogen-specific RNA,thereby producing an RNA-loaded APC.
33	US		DUKE UNIVERSITY	1996		METHODS FOR TREATING CANCERS AND PATHOGEN INFECTIONS USING ANTIGEN-PRESENTING CELLS LOADED WITH RNA	A method for producing an RNA-loaded antigen presenting cell (APC) that presents on its surface a tumor antigenic epitope encoded by the RNA, wherein the epitope induces T cell proliferation, said method comprising: introducing into an antigen-presenting cell in vitro RNA obtained from a tumor comprising tumor-specific RNA that encodes an antigen that induces T cell proliferation and tumor immuni…
34	PCT		DUKE UNIVERSITY	1997	1996	METHODS FOR TREATING CANCERS AND PATHOGEN INFECTIONS USING ANTIGEN-PRESENTING CELLS LOADED WITH RNA	A method for producing an RNA-loaded antigen presenting cell (APC) that presents on its surface a tumor antigenic epitope encoded by tumor-derived RNA, wherein the epitope induces T cell proliferation, said method comprising: introducing into an antigen-presenting cell in vitro tumor-derived RNA comprising tumor-specific RNA that encodes an antigen that induces T cell proliferation and tumor immu…
35	US		THE ARIZONA BOARD OF REGENTS ON BEHALF OF THE UNIVERSITY OF ARIZONA	2014		METHODS AND COMPOSITIONS FOR TREATING CONGESTIVE HEART FAILURE	A method of treating a human patient with congestive heart failure, comprising implanting or attaching to damaged areas of heart tissue of a human patient with congestive heart failure one or more cohesive pieces of cultured three-dimensional tissue comprising a biocompatible three-dimensional scaffold containing living cells selected from the group fibroblasts, smooth muscle cells, cardiac muscl…
36	JP		BASF BEAUTY CARE SOLUTIONS FRANCE SAS | INST NATIONAL DE LA SANTE & DE LA RECHERCHE MEDICAL	2009	2001	PRODUCTION OF DENDRITIC CELLS FROM CD14-POSITIVE MONOCYTES IN VITRO	At least one mixed group of interstitial dendritic cells and langerhans cells obtained from CD14-positive monocytes, (i) interstitial dendritic cells and optionally macrophages and endothelial cells are located in the connective interstitium, and (ii) Langerhans cells are located in the epithelium: a three-dimensional multicellular model of regenerated skin or regenerated mucosa including the abo…
37	US	WO2005-014016		2004	2003	COMPOSITIONS CONTAINING MACROPHAGES AND USES THEREOF	A method for the treatment of a disease or of a lesion involving cellular apoptosis, reduction of the survival of cells and/or destruction of cells, comprising the administering of an appropriate amount of: macrophages or macrophage-conditioned medium or macrophages and macrophage-conditioned medium.
38	EP	WO2005-014016	I.D.M. IMMUNO-DESIGNED MOLECULES | INSTITUT NATIONAL DE LA SANTE ET DE LA RECHERCHE MEDICALE (INSERM)	2004	2003	COMPOSITIONS CONTAINING MACROPHAGES AND USES THEREOF	Use of macrophages and/or of macrophage-conditioned medium for the preparation of a drug for the treatment of a disease or of a lesion involving cellular apoptosis, reduction of the survival of cells and/or destruction of cells.
39	PCT		I.D.M. IMMUNO-DESIGNED MOLECULES | I.N.S.E.R.M. (INSTITUT NATIONAL DE LA SANTE ET DE LA RECHERCHE MEDICALE)	2003		COMPOSITIONS CONTAINING MACROPHAGES AND USES THEREOF	Use of macrophages for the preparation of a drug for the treatment of a disease or of a lesion involving cellular apoptosis, reduction of the survival of cells and/or destruction of cells.
40	PCT		I.D.M. IMMUNO-DESIGNED MOLECULES | I.N.S.E.R.M.	2004	2003	COMPOSITIONS CONTAINING MACROPHAGES AND USES THEREOF	Use of macrophages and/or of macrophage-conditioned medium for the preparation of a drug for the treatment of a disease or of a lesion involving cellular apoptosis, reduction of the survival of cells and/or destruction of cells.
41	CN	WO2007-113572	KEELE UNIVERSITY	2007	2006	TARGETED THERAPY	The cell of mononuclear cell or cells of monocytic origin, described cell comprises magnetic material
42	US	WO2007-113572	KEELE UNIVERSITY	2007	2006	TARGETED THERAPY	A monocyte, or monocyte-derived cell, comprising a magnetic material
43	EP	WO2007-113572	KEELE UNIVERSITY | The University of Sheffield | Nottingham University	2007	2006	TARGETED THERAPY	A monocyte, or monocyte-derived cell, comprising a magnetic material
44	PCT		KEELE UNIVERSITY	2007	2006	TARGETED THERAPY	A monocyte, or monocyte-derived cell, comprising a magnetic material
45	JP		INTREXON CORP | UNIV OF PITTSBURGH OF THE COMMONWEALTH SYSTEM OF HIGHER EDUCATION	2016	2007	GENETICALLY MODIFIED DENDRITIC CELLS AND THEIR USE IN CANCER TREATMENT	A pharmaceutical composition for tumor treatment in mammals, including isolated immune cells containing adenovirus vectors for conditional expression of proteins with the function of interleukin-12 (IL-12), whereas the immune cells are selected from the group consisting of macrophages, neutrophils, lipocytes, eosinophils, basophils, natural killer cells, and lymphocytes, whereas the adenovirus ve…
46	KR	WO2010-042189	PRECISION INC.	2009	2008	MODIFIED CELLS EXPRESSING MULTIPLE IMMUNOMODULATORS AND THEIR USES	A composition for treating tumors containing two or more groups of immune cells or therapy-assisted cells as in vitro-manipulated cells, where each group of manipulated cells in the test tube within the composition contains a vector containing a polynucleotide encoding a gene switch, whereas the polynucleotide includes (1) a polynucleotide encoding a ligand-dependent transcription factor containi…
47	US	WO2017-222398	CELLIS AG	2016	2016	CELLULAR TARGETED PHARMACEUTICALLY ACTIVE SUBSTANCE OR LABEL DELIVERY SYSTEM	An isolated targeted delivery system comprising a CD45+ monocyte, CD45+ monocyte-macrophage, CD45+ lymphocyte and/or CD45+ granulocyte (commonly referred to as “CD45+ leukocyte cell”) comprising within said cell a complex of one or more iron binding proteins and a pharmaceutically active substance, label or pharmaceutically active substance and label.
48	JP	WO2017-222398	CELLIS AG	2016	2016	CELLULAR TARGETED PHARMACEUTICALLY ACTIVE SUBSTANCE OR LABEL DELIVERY SYSTEM	An isolated targeted delivery system comprising a CD45+ monocyte, CD45+ monocyte-macrophage, CD45+ lymphocyte and/or CD45+ granulocyte (commonly referred to as “CD45+ leukocyte cell”) comprising within said cell a complex of one or more iron binding proteins and a pharmaceutically active substance, label or pharmaceutically active substance and label.
49	CN	WO2017-222398	CELLIS AG	2016	2016	CELLULAR TARGETED PHARMACEUTICALLY ACTIVE SUBSTANCE OR LABEL DELIVERY SYSTEM	A kind of separated targeted delivery system, it includes CD45+Monocyte, CD45+Monocyte-macrophages, CD45+Lymphocyte and/or CD45+Granulocyte (commonly referred to as " CD45+Leucocyte "), comprising one kind or more than one in the cell The compound of kind iron-binding protein and pharmaceutically active substance, marker or pharmaceutically active substance and marker.
50	KR	WO2017-222398	CELLIS AG	2016	2016	CELLULAR TARGETED PHARMACEUTICALLY ACTIVE SUBSTANCE OR LABEL DELIVERY SYSTEM	An isolated targeted delivery system comprising a CD45+ monocyte, CD45+ monocyte-macrophage, CD45+ lymphocyte and/or CD45+ granulocyte (commonly referred to as “CD45+ leukocyte cell”) comprising within said cell a complex of one or more iron binding proteins and a pharmaceutically active substance, label or pharmaceutically active substance and label.
51	US	WO2017-019848	THE TRUSTEES OF THE UNIVERSITY OF PENNSYLVANIA	2016		Modified monocytes/macrophage expressing chimeric antigen receptors and uses thereof	A modified cell comprising a chimeric antigen receptor (CAR), wherein the CAR comprises an antigen binding domain, a transmembrane domain and an intracellular domain of a stimulatory and/or co-stimulatory molecule, and wherein cell is a monocyte or macrophage that possesses targeted effector activity, and wherein the modified cell comprises an Ad5f35 adenoviral component.
52	US		THE TRUSTEES OF THE UNIVERSITY OF PENNSYLVANIA	2020		MODIFIED MONOCYTES/MACROPHAGE EXPRESSING CHIMERIC ANTIGEN RECEPTORS AND USES THEREOF	A modified cell comprising a chimeric antigen receptor (CAR), wherein the CAR comprises an anti-HER2 antigen binding domain, an anti-PSMA binding domain, or an anti-mesothelin antigen binding domain,a transmembrane domain, andan intracellular domain of a stimulatory and/or co-stimulatory molecule, and wherein the modified cell is a macrophage or a monocyte.
53	JP	WO2017-019848	THE TRUSTEES OF THE UNIVERSITY OF PENNSYLVANIA	2016	2015	MODIFIED MONOCYTES/MACROPHAGE EXPRESSING CHIMERIC ANTIGEN RECEPTORS AND USES THEREOF	A modified cell comprising a chimeric antigen receptor (CAR), wherein the CAR comprises an antigen binding domain, a transmembrane domain and an intracellular domain of a stimulatory and/or co-stimulatory molecule, and wherein cell is a monocyte, macrophage, or dendritic cell that possesses targeted effector activity.
54	EP	WO2017-019848	THE TRUSTEES OF THE UNIVERSITY OF PENNSYLVANIA	2016	2015	MODIFIED MONOCYTES/MACROPHAGE EXPRESSING CHIMERIC ANTIGEN RECEPTORS AND USES THEREOF	A modified cell comprising a chimeric antigen receptor (CAR), wherein the CAR comprises an antigen binding domain, a transmembrane domain and an intracellular domain of a stimulatory and/or co-stimulatory molecule, and wherein cell is a monocyte, macrophage, or dendritic cell that possesses targeted effector activity.
55	CN	WO2017-019848	THE TRUSTEES OF THE UNIVERSITY OF PENNSYLVANIA	2016	2015	MODIFIED MONOCYTES/MACROPHAGE EXPRESSING CHIMERIC ANTIGEN RECEPTORS AND USES THEREOF	modified cells, the modified cells include Chimeric antigen receptor (CAR), wherein the CAR includes antigen binding structure Domain, transmembrane domain and stimulation and/or costimulatory molecules intracellular domain, and wherein cell is with target effect activity Monocyte, macrophage or Dendritic Cells.
56	KR	WO2017-019848	THE TRUSTEES OF THE UNIVERSITY OF PENNSYLVANIA	2016	2015	MODIFIED MONOCYTES/MACROPHAGE EXPRESSING CHIMERIC ANTIGEN RECEPTORS AND USES THEREOF	A modified cell comprising a chimeric antigen receptor (CAR), wherein the CAR comprises an antigen binding domain, a transmembrane domain and an intracellular domain of a stimulatory and/or co-stimulatory molecule, and wherein cell is a monocyte, macrophage, or dendritic cell that possesses targeted effector activity.
57	PCT		THE TRUSTEES OF THE UNIVERSITY OF PENNSYLVANIA	2016	2015	MODIFIED MONOCYTES/MACROPHAGE EXPRESSING CHIMERIC ANTIGEN RECEPTORS AND USES THEREOF	A modified cell comprising a chimeric antigen receptor (CAR), wherein the CAR comprises an antigen binding domain, a transmembrane domain and an intracellular domain of a stimulatory and/or co-stimulatory molecule, and wherein cell is a monocyte, macrophage, or dendritic cell that possesses targeted effector activity.
58	EP	WO2017-025944	BRIGHAM YOUNG UNIVERSITY	2016	2015	MACROPHAGE CHIMERIC ANTIGEN RECEPTOR (MOTO-CAR) IN IMUNOTHERAPY	A therapy for treating a disease comprising;the disease characterized by an antigen associated with the diseased cells that is not associated with normal cells,killing the diseased cells by treatment with macrophage cells with a transduced chimeric antigen receptor (CAR) that comprises fusion of single-chain variable fragment (scFv) of a monoclonal antibody to a signaling domain,the monoclonal an…
59	CN	WO2017-025944	THUNDERBOLT BIOTECHNOLOGY CO., LTD.	2016	2015	MACROPHAGE CAR (MOTO-CAR) IN IMUNOTHERAPY	A therapy for treating a disease comprising;the disease characterized by an antigen associated with the diseased cells that is not associated with normal cells,killing the diseased cells by treatment with macrophage cells with a transduced chimeric antigen receptor (CAR) that comprises fusion of single-chain variable fragment (scFv) of a monoclonal antibody to a signaling domain,the monoclonal an…
60	KR	WO2017-025944	BRIGHAM YOUNG UNIVERSITY	2016	2015	MACROPHAGE CHIMERIC ANTIGEN RECEPTOR (MOTO-CAR) IN IMUNOTHERAPY	A therapy for treating a disease comprising;the disease characterized by an antigen associated with the diseased cells that is not associated with normal cells,killing the diseased cells by treatment with macrophage cells with a transduced chimeric antigen receptor (CAR) that comprises fusion of single-chain variable fragment (scFv) of a monoclonal antibody to a signaling domain,the monoclonal an…
61	US		KIM LESLIE O'NEILL | SCOTT WEBER	2016		MACROPHAGE CAR (MOTO-CAR) IN IMUNOTHERAPY	A therapy for treating a disease characterized by an antigen associated with diseased cells that is not associated with normal undiseased cells, the therapy comprising: treating with a myeloid progenitor cells or myeloid cells, including macrophage cells, neutrophil cells, or monocyte cells with a transduced chimeric antigen receptor (CAR) that comprises fusion of single-chain variable fragment (…
62	PCT		BRIGHAM YOUNG UNIVERSITY	2016	2015	MACROPHAGE CAR (MOTO-CAR) IN IMUNOTHERAPY	A therapy for treating a disease comprising;the disease characterized by an antigen associated with the diseased cells that is not associated with normal cells,killing the diseased cells by treatment with macrophage cells with a transduced chimeric antigen receptor (CAR) that comprises fusion of single-chain variable fragment (scFv) of a monoclonal antibody to a signaling domain,the monoclonal an…
63	US		SEATTLE CHILDREN'S HOSPITAL (DBA SEATTLE CHILDREN'S RESEARCH INSTITUTE)	2019		GENETIC ENGINEERING OF MACROPHAGES FOR IMMUNOTHERAPY	A method of making a genetically modified immune cell, comprising: delivering a first vector to an immune cell, wherein the first vector comprises a VPX protein and a nucleic acid encoding a payload protein.
64	US		SEATTLE CHILDREN'S HOSPITAL (DBA SEATTLE CHILDREN'S RESEARCH INSTITUTE)	2016		GENETIC ENGINEERING OF MACROPHAGES FOR IMMUNOTHERAPY	A genetically modified monocyte comprising: a first vector comprising a nucleic acid encoding a protein that induces T-cell proliferation, wherein the protein is a soluble immune mediator selected from the group consisting of IL-1, IL-6, IL-7, IL-15, IL-12, IL-18, and IL-21, an interferon, HMGB1, and a chemokine;a second vector comprising a nucleic acid encoding a Cas9 endonuclease; and a nucleic…
65	JP	WO2017-044487	SEATTLE CHILDREN'S HOSPITAL (DBA SEATTLE CHILDREN'S RESEARCH INSTITUTE)	2016	2015	GENETIC ENGINEERING OF MACROPHAGES FOR IMMUNOTHERAPY	A method of making a genetically modified immune cell for modifying a tumor microenvironment (TME) of a tumor, the method comprising:delivering a first vector to an immune cell, wherein the first vector comprises a nucleic acid encoding a protein that induces T-cell proliferation, promotes persistence and activation of endogenous or adoptively transferred NK or T cells and/or induces production o…
66	EP	WO2017-044487	SEATTLE CHILDREN'S HOSPITAL (DBA SEATTLE CHILDREN'S RESEARCH INSTITUTE)	2016	2015	GENETIC ENGINEERING OF MACROPHAGES FOR IMMUNOTHERAPY	A method of making a genetically modified immune cell for modifying a tumor microenvironment (TME) of a tumor, the method comprising:delivering a first vector to an immune cell, wherein the first vector comprises a nucleic acid encoding a protein that induces T-cell proliferation, promotes persistence and activation of endogenous or adoptively transferred NK or T cells and/or induces production o…
67	CN	WO2017-044487	SEATTLE CHILDREN'S HOSPITAL (DBA SEATTLE CHILDREN'S RESEARCH INSTITUTE)	2016	2015	GENETIC ENGINEERING OF MACROPHAGES FOR IMMUNOTHERAPY	A kind of manufacture the method for the immunocyte of genetic modification modified for the tumor microenvironment (TME) to tumour, The method includes：First vector is delivered to immunocyte, wherein, the first vector includes the nucleic acid of coding albumen, the protein induced T Cell Proliferation promotes the NK cells of endogenous or adoptive transfer or retaining and activate and/or ind…
68	PCT		SEATTLE CHILDREN'S HOSPITAL (DBA SEATTLE CHILDREN'S RESEARCH INSTITUTE)	2016	2015	GENETIC ENGINEERING OF MACROPHAGES FOR IMMUNOTHERAPY	A method of making a genetically modified immune cell for modifying a tumor microenvironment (TME) of a tumor, the method comprising:delivering a first vector to an immune cell, wherein the first vector comprises a nucleic acid encoding a protein that induces T-cell proliferation, promotes persistence and activation of endogenous or adoptively transferred NK or T cells and/or induces production o…
69	EP	WO2017-048629	THE SCRIPPS RESEARCH INSTITUTE	2016	2015	ANTIBODIES FOR GENERATING ANTI-INFLAMMATORY MACROPHAGE AND RELATED USES	An isolated or purified anti-Cathepsin G (CTSG) antibody, which has the same binding specificity as that of a reference antibody comprising (1) heavy chain CDRl , CDR2 and CDR3 sequences respectively shown in GYTFTSYY (SEQ ID NO:4), IIPIFGTG (SEQ ID NO:5), and AREEEQQFSLDY (SEQ ID NO:6); and (2) light chain CDRl, CDR2 and CDR3 sequences respectively shown in SGSIASNS (SEQ ID NO:7), ENN, and QSYDS…
70	PCT		THE SCRIPPS RESEARCH INSTITUTE	2016	2015	ANTIBODIES FOR GENERATING ANTI-INFLAMMATORY MACROPHAGE AND RELATED USES	An isolated or purified anti-Cathepsin G (CTSG) antibody, which has the same binding specificity as that of a reference antibody comprising (1) heavy chain CDRl , CDR2 and CDR3 sequences respectively shown in GYTFTSYY (SEQ ID NO:4), IIPIFGTG (SEQ ID NO:5), and AREEEQQFSLDY (SEQ ID NO:6); and (2) light chain CDRl, CDR2 and CDR3 sequences respectively shown in SGSIASNS (SEQ ID NO:7), ENN, and QSYDS…
71	JP	WO2017-083508	ZHU ZHENGLUN	2016	2015	METHOD OF MODIFYING MACROPHAGE DIFFERENTIATION AND IMMUNITY	A kind of method for the treatment of cancer, the method includes：A kind of macrophage or monocyte of genetic modification are provided, wherein including Hom-1 homeotic mount structures containing coding The Hom-1 polypeptides in domain or the nucleic acid sequence of its segment, the nucleic acid sequence are operably connected to allogeneic promoter, and that has modified is huge The polypepti…
72	US	WO2017-083508	ZHU ZHENGLUN	2016		METHOD OF MODIFYING MACROPHAGE DIFFERENTIATION AND IMMUNITY	A kind of method for the treatment of cancer, the method includes：A kind of macrophage or monocyte of genetic modification are provided, wherein including Hom-1 homeotic mount structures containing coding The Hom-1 polypeptides in domain or the nucleic acid sequence of its segment, the nucleic acid sequence are operably connected to allogeneic promoter, and that has modified is huge The polypepti…
73	EP	WO2017-083508	ZHU ZHENGLUN	2016	2015	METHOD OF MODIFYING MACROPHAGE DIFFERENTIATION AND IMMUNITY	A kind of method for the treatment of cancer, the method includes：A kind of macrophage or monocyte of genetic modification are provided, wherein including Hom-1 homeotic mount structures containing coding The Hom-1 polypeptides in domain or the nucleic acid sequence of its segment, the nucleic acid sequence are operably connected to allogeneic promoter, and that has modified is huge The polypepti…
74	CN	WO2017-083508	ZHU ZHENGLUN	2016	2015	METHOD OF MODIFYING MACROPHAGE DIFFERENTIATION AND IMMUNITY	A kind of method for the treatment of cancer, the method includes：A kind of macrophage or monocyte of genetic modification are provided, wherein including Hom-1 homeotic mount structures containing coding The Hom-1 polypeptides in domain or the nucleic acid sequence of its segment, the nucleic acid sequence are operably connected to allogeneic promoter, and that has modified is huge The polypepti…
75	KR	WO2017-083508	ZHU ZHENGLUN	2016	2015	METHOD OF MODIFYING MACROPHAGE DIFFERENTIATION AND IMMUNITY	A kind of method for the treatment of cancer, the method includes：A kind of macrophage or monocyte of genetic modification are provided, wherein including Hom-1 homeotic mount structures containing coding The Hom-1 polypeptides in domain or the nucleic acid sequence of its segment, the nucleic acid sequence are operably connected to allogeneic promoter, and that has modified is huge The polypepti…
76	PCT		ZHU ZHENGLUN	2016	2015	METHOD OF MODIFYING MACROPHAGE DIFFERENTIATION AND IMMUNITY	A method of treating a cancer, the method comprising:providing a genetically modified macrophage or monocyte that contains a nucleic acid sequence encoding a Hom-1 polypeptide or a fragment thereof that contains the Hom-1 homeobox domain, wherein the nucleic acid sequence is operably linked to a heterologous promoter and the modified macrophage or monocyte expresses the Hom- 1 polypeptide or the …
77	US	WO2018-022651	CELLULAR APPROACHES, INC.	2017		AUTOLOGOUS AND ALLOGENIC MACROPHAGES AND MONOCYTES FOR USE IN THERAPEUTIC METHODS	A method of treating a pathogenic infection in an individual in need thereof, comprising: administering to the individual an innate immune cell.
78	JP	WO2018-022651	CELLULAR APPROACHES, INC.	2017	2016	AUTOLOGOUS AND ALLOGENIC MACROPHAGES AND MONOCYTES FOR USE IN THERAPEUTIC METHODS	A method of treating a pathogenic infection in an individual in need thereof, comprising: administering to the individual an innate immune cell.
79	EP	WO2018-022651	CELLULAR APPROACHES, INC.	2017	2016	AUTOLOGOUS AND ALLOGENIC MACROPHAGES AND MONOCYTES FOR USE IN THERAPEUTIC METHODS	A method of treating a pathogenic infection in an individual in need thereof, comprising: administering to the individual an innate immune cell.
80	PCT		CELLULAR APPROACHES, INC.	2017	2016	AUTOLOGOUS AND ALLOGENIC MACROPHAGES AND MONOCYTES FOR USE IN THERAPEUTIC METHODS	A method of treating a pathogenic infection in an individual in need thereof, comprising: administering to the individual an innate immune cell.
81	JP	WO2018-051136	THE UNIVERSITY COURT OF THE UNIVERSITY OF EDINBURGH	2017	2016	MACROPHAGE-BASED THERAPY FOR USE IN THE TREATMENT OF LIVER INJURY	Alternatively-activated macrophages for use in the treatment of liver injury.
82	US	WO2018-051136	THE UNIVERSITY COURT OF THE UNIVERSITY OF EDINBURGH	2017	2016	MACROPHAGE-BASED THERAPY FOR USE IN THE TREATMENT OF LIVER INJURY	A method of preventing or treating liver injury in a subject, comprising a therapeutically effective amount of alternatively-activated macrophages to said subject.
83	EP	WO2018-051136	THE UNIVERSITY COURT OF THE UNIVERSITY OF EDINBURGH	2017	2016	MACROPHAGE-BASED THERAPY FOR USE IN THE TREATMENT OF LIVER INJURY	Alternatively-activated macrophages for use in the treatment of liver injury.
84	CN	WO2018-051136	THE UNIVERSITY COURT OF THE UNIVERSITY OF EDINBURGH	2017	2016	MACROPHAGE-BASED THERAPY FOR USE IN THE TREATMENT OF LIVER INJURY	A kind of macrophage of alternative activation is used in treatment hepatic injury use.
85	PCT		THE UNIVERSITY COURT OF THE UNIVERSITY OF EDINBURGH	2017	2016	MACROPHAGE-BASED THERAPY FOR USE IN THE TREATMENT OF LIVER INJURY	Alternatively-activated macrophages for use in the treatment of liver injury.
86	US		XCELL MEDICAL SOLUTIONS, S.L.	2017	2016	CELL THERAPY WITH POLARIZED MACROPHAGES FOR TISSUE REGENERATION	An in vitro method for obtaining macrophages polarized to an M2 phenotype that comprises: a. subjecting isolated macrophages to 4 series of hypoxia-reoxygenation, and b. recovering the macrophages obtained after step (a), wherein the macrophages recovered after step (b) overexpress NGAL and IL10.
87	JP	WO2018-055153	XCELL MEDICAL SOLUTIONS, S.L.	2017	2016	CELL THERAPY WITH POLARIZED MACROPHAGES FOR TISSUE REGENERATION	An in vitro method for obtaining macrophages polarized to an M2 phenotype that comprises: a. subjecting isolated macrophages to 4 series of hypoxia-reoxygenation, and b. recovering the macrophages obtained after step (a), wherein the macrophages recovered after step (b) overexpress NGAL and IL10.
88	EP	WO2018-055153	XCELL MEDICAL SOLUTIONS, S.L.	2017	2016	CELL THERAPY WITH POLARIZED MACROPHAGES FOR TISSUE REGENERATION
89	CN	WO2018-055153	ACOCEL MEDICAL SOLUTIONS INC.	2017	2016	CELL THERAPY WITH POLARIZED MACROPHAGES FOR TISSUE REGENERATION	A kind of method for obtaining the macrophage that polarization is M2 phenotype, comprising:A. isolated macrophage is made to be subjected to the hypoxia/reoxygenation of 3 or 4 series, andB. the macrophage obtained after recycling step (a).
90	EP		XCELL MEDICAL SOLUTIONS, S.L.	2016		CELL THERAPY WITH POLARIZED MACROPHAGES FOR TISSUE REGENERATION	A method for obtaining macrophages polarized to an M2 phenotype that comprises: a. subjecting isolated macrophages to 4 series of hypoxia-reoxygenation, wherein each serie of hypoxia-reoxygenation comprises between 2 and 5 minutes of hypoxia at an oxygen concentration between 0 and 0.6% followed by at least 45 seconds of reoxygenation, and b. recovering the macrophages obtained after step (a).
91	PCT		XCELL MEDICAL SOLUTIONS, S.L.	2017	2016	CELL THERAPY WITH POLARIZED MACROPHAGES FOR TISSUE REGENERATION
92	JP	WO2018-183825	WISCONSIN ALUMNI RESEARCH FOUNDATION	2018	2017	GENERATION OF THERAPEUTIC CELLS USING EXTRACELLULAR COMPONENTS OF TARGET ORGANS	A method for generating an anti-inflammatory macrophage, the method comprising the step of:co-culturing a CD14+ cell with tissue-specific cells or tissue-specific extracellular factors in vitro until the CD14+ cell acquires an anti-inflammatory macrophage phenotype.
93	EP	WO2018-183825	WISCONSIN ALUMNI RESEARCH FOUNDATION	2018	2017	GENERATION OF THERAPEUTIC CELLS USING EXTRACELLULAR COMPONENTS OF TARGET ORGANS	A method for generating an anti-inflammatory macrophage, the method comprising the step of:co-culturing a CD14+ cell with tissue-specific cells or tissue-specific extracellular factors in vitro until the CD14+ cell acquires an anti-inflammatory macrophage phenotype.
94	US		WISCONSIN ALUMNI RESEARCH FOUNDATION	2018	2017	GENERATION OF THERAPEUTIC CELLS USING EXTRACELLULAR COMPONENTS OF TARGET ORGANS	A method for generating an anti-inflammatory macrophage, the method comprising the step of:co-culturing a CD14+ cell with tissue-specific cells or tissue-specific extracellular factors in vitro until the CD14+ cell acquires an anti-inflammatory macrophage phenotype.
95	PCT		WISCONSIN ALUMNI RESEARCH FOUNDATION	2018	2017	GENERATION OF THERAPEUTIC CELLS USING EXTRACELLULAR COMPONENTS OF TARGET ORGANS	A method for generating an anti-inflammatory macrophage, the method comprising the step of:co-culturing a CD14+ cell with tissue-specific cells or tissue-specific extracellular factors in vitro until the CD14+ cell acquires an anti-inflammatory macrophage phenotype.
96	JP	WO2018-193119	OSPEDALE SAN RAFFAELE S.R.L. | FONDAZIONE TELETHON	2018	2017	GENE THERAPY	A hematopoietic stem cell (HSC), a hematopoietic progenitor cell (HPC), a myeloid/monocyte-committed progenitor cell, a macrophage or a monocyte comprising a vector wherein the vector comprises at least one mir-130a and/or mir-126 target sequence operably linked to a nucleotide sequence encoding a cytokine for use in treating or preventing a cancer in a patient, wherein the HSC, the HPC, the myel…
97	US	WO2018-193119	OSPEDALE SAN RAFFAELE S.R.L. | FONDAZIONE TELETHON	2018	2017	GENE THERAPY	A hematopoietic stem cell (HSC), a hematopoietic progenitor cell (HPC), a myeloid/monocyte-committed progenitor cell, a macrophage or a monocyte comprising a vector wherein the vector comprises at least one mir-130a and/or mir-126 target sequence operably linked to a nucleotide sequence encoding a cytokine for use in treating or preventing a cancer in a patient, wherein the HSC, the HPC, the myel…
98	EP	WO2018-193119	OSPEDALE SAN RAFFAELE S.R.L. | FONDAZIONE TELETHON	2018	2017	GENE THERAPY	A hematopoietic stem cell (HSC), a hematopoietic progenitor cell (HPC), a myeloid/monocyte-committed progenitor cell, a macrophage or a monocyte comprising a vector wherein the vector comprises at least one mir-130a and/or mir-126 target sequence operably linked to a nucleotide sequence encoding a cytokine for use in treating or preventing a cancer in a patient, wherein the HSC, the HPC, the myel…
99	KR	WO2018-193119	OSPEDALE SAN RAFFAELE S.R.L. | FONDAZIONE TELETHON	2018	2017	GENE THERAPY	A hematopoietic stem cell (HSC), a hematopoietic progenitor cell (HPC), a myeloid/monocyte-committed progenitor cell, a macrophage or a monocyte comprising a vector wherein the vector comprises at least one mir-130a and/or mir-126 target sequence operably linked to a nucleotide sequence encoding a cytokine for use in treating or preventing a cancer in a patient, wherein the HSC, the HPC, the myel…
100	CN	WO2018-193119	OSPEDALE SAN RAFFAELE S.R.L. | FONDAZIONE TELETHON	2018	2017	GENE THERAPY	A hematopoietic stem cell (HSC), a hematopoietic progenitor cell (HPC), a myeloid/monocyte-committed progenitor cell, a macrophage or a monocyte comprising a vector wherein the vector comprises at least one mir-130a and/or mir-126 target sequence operably linked to a nucleotide sequence encoding a cytokine for use in treating or preventing a cancer in a patient, wherein the HSC, the HPC, the myel…
101	PCT		OSPEDALE SAN RAFFAELE S.R.L. | FONDAZIONE TELETHON	2018	2017	GENE THERAPY	A hematopoietic stem cell (HSC), a hematopoietic progenitor cell (HPC), a myeloid/monocyte-committed progenitor cell, a macrophage or a monocyte comprising a vector wherein the vector comprises at least one mir-130a and/or mir-126 target sequence operably linked to a nucleotide sequence encoding a cytokine for use in treating or preventing a cancer in a patient, wherein the HSC, the HPC, the myel…
102	JP	WO2019-152781	THE TRUSTEES OF THE UNIVERSITY OF PENNSYLVANIA	2019	2018	MODIFIED MONOCYTES/MACROPHAGES/DENDRITIC CELLS EXPRESSING CHIMERIC ANTIGEN RECEPTORS AND USES IN DISEASES AND DISORDERS ASSOCIATED WITH PROTEIN AGGREGATES	A cell comprising a Chimeric Antigen Receptor (CAR),wherein the CAR comprises an antigen binding domain, a transmembrane domain, and an intracellular domain,wherein the antigen binding domain is capable of binding an antigen of a protein aggregate, andwherein the cell is a monocyte, macrophage, and/or dendritic cell that expresses the CAR.
103	US	WO2019-152781	THE TRUSTEES OF THE UNIVERSITY OF PENNSYLVANIA	2019		MODIFIED MONOCYTES/MACROPHAGES/DENDRITIC CELLS EXPRESSING CHIMERIC ANTIGEN RECEPTORS AND USES IN DISEASES AND DISORDERS ASSOCIATED WITH PROTEIN AGGREGATES	A cell comprising a Chimeric Antigen Receptor (CAR),wherein the CAR comprises an antigen binding domain, a transmembrane domain, and an intracellular domain,wherein the antigen binding domain is capable of binding an antigen of a protein aggregate, andwherein the cell is a monocyte, macrophage, and/or dendritic cell that expresses the CAR.
104	EP	WO2019-152781	THE TRUSTEES OF THE UNIVERSITY OF PENNSYLVANIA	2019	2018	MODIFIED MONOCYTES/MACROPHAGES/DENDRITIC CELLS EXPRESSING CHIMERIC ANTIGEN RECEPTORS AND USES IN DISEASES AND DISORDERS ASSOCIATED WITH PROTEIN AGGREGATES	A cell comprising a Chimeric Antigen Receptor (CAR),wherein the CAR comprises an antigen binding domain, a transmembrane domain, and an intracellular domain,wherein the antigen binding domain is capable of binding an antigen of a protein aggregate, andwherein the cell is a monocyte, macrophage, and/or dendritic cell that expresses the CAR.
105	CN	WO2019-152781	THE TRUSTEES OF THE UNIVERSITY OF PENNSYLVANIA	2019	2018	MODIFIED MONOCYTES/MACROPHAGES/DENDRITIC CELLS EXPRESSING CHIMERIC ANTIGEN RECEPTORS AND USES IN DISEASES AND DISORDERS ASSOCIATED WITH PROTEIN AGGREGATES	A cell comprising a Chimeric Antigen Receptor (CAR),wherein the CAR comprises an antigen binding domain, a transmembrane domain, and an intracellular domain,wherein the antigen binding domain is capable of binding an antigen of a protein aggregate, andwherein the cell is a monocyte, macrophage, and/or dendritic cell that expresses the CAR.
106	KR	WO2019-152781	THE TRUSTEES OF THE UNIVERSITY OF PENNSYLVANIA	2019	2018	MODIFIED MONOCYTES/MACROPHAGES/DENDRITIC CELLS EXPRESSING CHIMERIC ANTIGEN RECEPTORS AND USES IN DISEASES AND DISORDERS ASSOCIATED WITH PROTEIN AGGREGATES	A cell comprising a Chimeric Antigen Receptor (CAR),wherein the CAR comprises an antigen binding domain, a transmembrane domain, and an intracellular domain,wherein the antigen binding domain is capable of binding an antigen of a protein aggregate, andwherein the cell is a monocyte, macrophage, and/or dendritic cell that expresses the CAR.
107	PCT		THE TRUSTEES OF THE UNIVERSITY OF PENNSYLVANIA	2019	2018	MODIFIED MONOCYTES/MACROPHAGES/DENDRITIC CELLS EXPRESSING CHIMERIC ANTIGEN RECEPTORS AND USES IN DISEASES AND DISORDERS ASSOCIATED WITH PROTEIN AGGREGATES	A cell comprising a Chimeric Antigen Receptor (CAR),wherein the CAR comprises an antigen binding domain, a transmembrane domain, and an intracellular domain,wherein the antigen binding domain is capable of binding an antigen of a protein aggregate, andwherein the cell is a monocyte, macrophage, and/or dendritic cell that expresses the CAR.
108	EP	WO2019-175595	THE UNIVERSITY COURT OF THE UNIVERSITY OF EDINBURGH	2019	2018	MACROPHAGE-BASED THERAPY	Autologous isolated unpolarized human macrophages for use in the treatment of liver disease.
109	CN	WO2019-175595	THE UNIVERSITY COURT OF THE UNIVERSITY OF EDINBURGH	2019	2018	MACROPHAGE-BASED THERAPY	Autologous isolated unpolarized human macrophages for use in the treatment of liver disease.
110	US	WO2019-175595	THE UNIVERSITY COURT OF THE UNIVERSITY OF EDINBURGH	2019	2018	MACROPHAGE-BASED THERAPY	A method of treating liver disease in a human in need thereof, wherein the method comprises administering autologous isolated unpolarized human macrophages.
111	PCT		THE UNIVERSITY COURT OF THE UNIVERSITY OF EDINBURGH	2019	2018	MACROPHAGE-BASED THERAPY	Autologous isolated unpolarized human macrophages for use in the treatment of liver disease.
112	KR	WO2020-006385	VERSEAU THERAPEUTICS, INC.	2019	2018	COMPOSITION AND METHOD FOR CONTROLLING INFLAMMATORY PHENOTYPE OF MONOCYTES AND MACROPHAGES, AND IMMUNOTHERAPY USE THERE OF	A method of producing monocytes and/or macrophages with increased inflammatory phenotypes after contact with at least one agent, including contacting at least one agent with an effective amount of at least one agent, and at least one agent above is an agent that a) downregulates the number, quantity and/or activity of at least one target listed in Table 1, and/or b) upregulates the number, quanti…
113	EP	WO2020-016897	ONCOHOST LTD	2019	2018	IL-31 IMPROVES EFFICACY OF MACROPHAGE-BASED ADOPTIVE CELL THERAPY FOR CANCER	Macrophages which are genetically modified to express (i) human IL-31 of the sequence as set forth in SEQ ID No. 1 or peptide which is at least about 70% homologous to the IL-31 sequence as set forth in SEQ ID No.l; or (ii) a fused protein comprising human IL-31 of the sequence as set forth in SEQ ID No. 1 or peptide which is at least about 70% homologous to the IL-31 sequence as set forth in SEQ…
114	CN	WO2020-016897	ONCOHOST LTD	2019	2018	IL-31 IMPROVES EFFICACY OF MACROPHAGE-BASED ADOPTIVE CELL THERAPY FOR CANCER	A macrophage genetically modified to express: (i) human IL-31 of the sequence depicted in SEQ ID No.1 or a peptide having at least about 70% homology to the IL-31 sequence depicted in SEQ ID No. 1; or (ii) human IL-31 comprising the sequence recited in SEQ ID No.1 or a fusion protein of a peptide having at least about 70% homology to the IL-31 sequence recited in SEQ ID No.1, wherein in said fusi…
115	US		ONCOHOST LTD	2019		IL-31 IMPROVES EFFICACY OF MACROPHAGE-BASED ADOPTIVE CELL THERAPY FOR CANCER	Macrophages which are genetically modified to express (i) human IL-31 of the sequence as set forth in SEQ ID No. 1 or peptide which is at least about 70% homologous to the IL-31 sequence as set forth in SEQ ID No. 1; or (ii) a fused protein comprising human IL-31 of the sequence as set forth in SEQ ID No. 1 or peptide which is at least about 70% homologous to the IL-31 sequence as set forth in SE…
116	PCT		ONCOHOST LTD	2019	2018	IL-31 IMPROVES EFFICACY OF MACROPHAGE-BASED ADOPTIVE CELL THERAPY FOR CANCER	Macrophages which are genetically modified to express (i) human IL-31 of the sequence as set forth in SEQ ID No. 1 or peptide which is at least about 70% homologous to the IL-31 sequence as set forth in SEQ ID No.l; or (ii) a fused protein comprising human IL-31 of the sequence as set forth in SEQ ID No. 1 or peptide which is at least about 70% homologous to the IL-31 sequence as set forth in SEQ…
117	PCT		SENTI BIOSCIENCES, INC.	2019	2018	COMBINATORIAL CANCER IMMUNOTHERAPY	An engineered cell comprising:a) a promoter; and b) an exogenous polynucleotide sequence comprising an expression cassette described in a formula, oriented from 5’ to 3’, comprising SI - El - L - S2 - E2 wherein51 comprises a polynucleotide sequence encoding a first signal peptide, El comprises a polynucleotide sequence encoding a first effector molecule, L comprises a linker polynucleotide seque…
118	CN		SAIYUAN BIOTECHNOLOGY (HANGZHOU) CO., LTD.	2018		MACROPHAGE CAPABLE OF TARGETING TUMOR CELL AND PREPARATION METHOD THEREOF	A method of producing a macrophage capable of antigen-specifically targeting a tumor cell, wherein the macrophage comprises a chimeric antigen receptor;the preparation method comprises the steps of directionally differentiating pluripotent stem cells to obtain macrophages capable of specifically targeting tumor cells by antigens, wherein the pluripotent stem cells contain genes for encoding chime…
119	PCT		ZHEJIANG UNIVERSITY	2019	2018	MACROPHAGE CAPABLE OF TARGETING TUMOR CELL AND PREPARATION METHOD THEREOF
120	EP	WO2014-153089	AASTROM BIOSCIENCES, INC.	2014	2013	CD14+ CELL COMPOSITIONS AND METHODS OF USING SAME	A composition comprising a population of cells of hematopoietic lineage, wherein the composition contains CD14+ macrophages, and wherein when the cells are contacted with a pro-inflammatory stimulus produce inflammatory cytokines such that the antiinflammatory cytokine: pro-inflammatory cytokine ratio produced is at least 2:1.
121	US	WO2013-142237	AASTROM BIOSCIENCES, INC.	2013		CELL COMPOSITIONS AND METHODS OF USING SAME	A composition comprising a population of cells of hematopoietic lineage, wherein the composition contains CD14+ macrophages, and wherein when the cells are contacted with a pro-inflammatory stimulus produce inflammatory cytokines such that the antiinflammatory cytokine: pro-inflammatory cytokine ratio produced is at least 2:1.
122	EP	WO2013-142237	AASTROM BIOSCIENCES, INC.	2013	2012	CELL COMPOSITIONS AND METHODS OF USING SAME	A composition comprising a population of cells of hematopoietic lineage, wherein the composition contains CD14+ macrophages, and wherein when the cells are contacted with a pro-inflammatory stimulus produce inflammatory cytokines such that the antiinflammatory cytokine: pro-inflammatory cytokine ratio produced is at least 2:1.
123	PCT		AASTROM BIOSCIENCES, INC.	2014	2013	CD14+ CELL COMPOSITIONS AND METHODS OF USING SAME	A composition comprising a population of cells of hematopoietic lineage, wherein the composition contains CD14+ macrophages, and wherein when the cells are contacted with a pro-inflammatory stimulus produce inflammatory cytokines such that the antiinflammatory cytokine: pro-inflammatory cytokine ratio produced is at least 2:1.
124	US		AASTROM BIOSCIENCES, INC.	2013		CD14+ CELL COMPOSITIONS AND METHODS OF USING SAME	A composition comprising a population of cells of hematopoietic lineage, wherein the composition contains CD14+ macrophages, and wherein when the cells are contacted with a pro-inflammatory stimulus produce inflammatory cytokines such that the antiinflammatory cytokine: pro-inflammatory cytokine ratio produced is at least 2:1.
125	PCT		AASTROM BIOSCIENCES, INC.	2013	2012	CELL COMPOSITIONS AND METHODS OF USING SAME	A composition comprising a population of cells of hematopoietic lineage, wherein the composition contains CD14+ macrophages, and wherein when the cells are contacted with a pro-inflammatory stimulus produce inflammatory cytokines such that the antiinflammatory cytokine: pro-inflammatory cytokine ratio produced is at least 2:1.
126	US	WO2017-153607	FROPHARM GMBH	2017	2016	NEW IMMUNOREGULATORY CELLS AND METHODS FOR THEIR PRODUCTION	A process for preparing an immunoregulatory macrophage cell, said process comprising: (a) isolating CD14 positive monocytes from a blood sample of a subject;(b) culturing the monocytes in a gas-permeable bag in a culture medium containing (i) M-CSF and/or GM-CSF, and (ii) a CD16 ligand;(c) contacting the cells with IFN-γ; and(d) obtaining the immunoregulatory macrophage cell from the culture medi…
127	JP	WO2017-153607	TREZEL GMBH	2017	2016	NEW IMMUNOREGULATORY CELLS AND METHODS FOR THEIR PRODUCTION	A kind of method for preparing immune regulative macrophage, which comprises (a) CD14 posititive monocytes are separated from the blood sample of subject; (b) monocyte is cultivated in venting bags in the medium, wherein the culture medium contain (i) M-CSF and/or GM-CSF, and (ii) CD16 ligand; (c) contact cell with IFN-γ; and (d) the immune regulative macrophage is obtained from the culture mediu…
128	CN	WO2017-153607	TREZEL CO., LTD.	2017	2016	NEW IMMUNOREGULATORY CELLS AND METHODS FOR THEIR PRODUCTION	A kind of method for preparing immune regulative macrophage, which comprises (a) CD14 posititive monocytes are separated from the blood sample of subject; (b) monocyte is cultivated in venting bags in the medium, wherein the culture medium contain (i) M-CSF and/or GM-CSF, and (ii) CD16 ligand; (c) contact cell with IFN-γ; and (d) the immune regulative macrophage is obtained from the culture mediu…
129	EP	WO2017-153607	FROPHARM GMBH	2017	2016	NEW IMMUNOREGULATORY CELLS AND METHODS FOR THEIR PRODUCTION	A process for preparing an immunoregulatory macrophage cell, said process comprising:(a) isolating CD 14 positive monocytes from a blood sample of a subject;(b) culturing the monocytes in a gas-permeable bag in a culture medium containing (i) M-CSF and/or GM-CSF, and (ii) a CD 16 ligand;(c) contacting the cells with IFN-γ; and(d) obtaining the immunoregulatory macrophage cell from the culture med…
130	PCT		FROPHARM GMBH	2017	2016	NEW IMMUNOREGULATORY CELLS AND METHODS FOR THEIR PRODUCTION	A process for preparing an immunoregulatory macrophage cell, said process comprising:(a) isolating CD 14 positive monocytes from a blood sample of a subject;(b) culturing the monocytes in a gas-permeable bag in a culture medium containing (i) M-CSF and/or GM-CSF, and (ii) a CD 16 ligand;(c) contacting the cells with IFN-γ; and(d) obtaining the immunoregulatory macrophage cell from the culture med…
131	EP		FROPHARM GMBH	2016		NEW IMMUNOREGULATORY CELLS AND METHODS FOR THEIR PRODUCTION	A process for preparing an immunoregulatory macrophage cell, said process comprising:(a) isolating CD 14 positive monocytes from a blood sample of a subject;(b) culturing the monocytes in a gas-permeable bag in a culture medium containing (i) M-CSF and/or GM-CSF, and (ii) a CD 16 ligand;(c) contacting the cells with IFN-γ; and(d) obtaining the immunoregulatory macrophage cell from the culture med…
132	JP	WO2018-183447	ZHU ZHENGLUN	2018	2017	METHODS OF TREATING NEOPLASTIC DISEASES	A method of treating a cancer, the method comprising: providing a modified macrophage or monocyte that contains an exogenous nucleic acid sequence encoding a Hom-1 polypeptide or a fragment thereof that contains the Hom-1 homeobox domain, wherein the modified macrophage or monocyte expresses the Hom-1 polypeptide or the fragment thereof; and administering the modified macrophage or monocyte to a …
133	EP	WO2018-183447	ZHU ZHENGLUN	2018	2017	METHODS OF TREATING NEOPLASTIC DISEASES	A method of treating a cancer, the method comprising: providing a modified macrophage or monocyte that contains an exogenous nucleic acid sequence encoding a Hom-1 polypeptide or a fragment thereof that contains the Hom-1 homeobox domain, wherein the modified macrophage or monocyte expresses the Hom-1 polypeptide or the fragment thereof; and administering the modified macrophage or monocyte to a …
134	US		ZHU ZHENGLUN	2019		METHODS FOR TREATING NEOPLASTIC DISEASES	A method of treating a cancer, the method comprising: providing a modified macrophage or monocyte that contains an exogenous nucleic acid sequence encoding a Hom-1 polypeptide or a fragment thereof that contains the Hom-1 homeobox domain, wherein the modified macrophage or monocyte expresses the Hom-1 polypeptide or the fragment thereof; and administering the modified macrophage or monocyte to a …
135	CN	WO2018-183447	ZHU ZHENGLUN	2018	2017	METHODS OF TREATING NEOPLASTIC DISEASES	A method of treating a cancer, the method comprising: providing a modified macrophage or monocyte that contains an exogenous nucleic acid sequence encoding a Hom-1 polypeptide or a fragment thereof that contains the Hom-1 homeobox domain, wherein the modified macrophage or monocyte expresses the Hom-1 polypeptide or the fragment thereof; and administering the modified macrophage or monocyte to a …
136	PCT		ZHU ZHENGLUN	2018	2017	METHODS OF TREATING NEOPLASTIC DISEASES	A method of treating a cancer, the method comprising: providing a modified macrophage or monocyte that contains an exogenous nucleic acid sequence encoding a Hom-1 polypeptide or a fragment thereof that contains the Hom-1 homeobox domain, wherein the modified macrophage or monocyte expresses the Hom-1 polypeptide or the fragment thereof; and administering the modified macrophage or monocyte to a …
137	JP	WO2019-053091	TRIZELL GMBH	2018	2017	REGULATORY MACROPHAGES FOR TREATING ANGIOPATHIES	Immunoregulatory macrophage expressing the markers CD258, DHRS9 and IDO for use in a method of treating micro- or macroangiopathies of the lower limbs in a subject.
138	US	WO2019-053091	TRIZELL GMBH	2018	2017	REGULATORY MACROPHAGES FOR TREATING ANGIOPATHIES	A method of treating micro- or macroangiopathies of lower limbs or inducing wound healing in a subject, comprising administering an immunoregulatory macrophage expressing the markers CD258, DHRS9 and IDO to the subject.
139	EP	WO2019-053091	TRIZELL GMBH	2018	2017	REGULATORY MACROPHAGES FOR TREATING ANGIOPATHIES	Immunoregulatory macrophage expressing the markers CD258, DHRS9 and IDO for use in a method of treating micro- or macroangiopathies of the lower limbs in a subject.
140	CN	WO2019-053091	TRIZER CO., LTD.	2018	2017	REGULATORY MACROPHAGES FOR TREATING ANGIOPATHIES	Immunomodulatory macrophages expressing markers CD258, DHRS9, and IDO for use in a method of treating microangiopathy or macroangiopathy of a lower limb of a subject.
141	PCT		TRIZELL GMBH	2018	2017	REGULATORY MACROPHAGES FOR TREATING ANGIOPATHIES	Immunoregulatory macrophage expressing the markers CD258, DHRS9 and IDO for use in a method of treating micro- or macroangiopathies of the lower limbs in a subject.
142	EP		TRIZELL GMBH	2017		REGULATORY MACROPHAGES FOR TREATING ANGIOPATHIES	Immunoregulatory macrophage expressing the markers CD258, DHRS9 and IDO for use in a method of treating micro- or macroangiopathies of the lower limbs in a subject.
143	JP	WO2015-067089	GUANGZHOU INSTITUTE OF BIOMEDICINE AND HEALTH CHINESE ACADEMY OF SCIENCES	2014	2013	METHOD FOR INTRODUCING EXOGENOUS MITOCHONDRIA INTO MAMMALIAN CELLS	A macrophage comprising a synthetic mitochondrion, the synthetic mitochondrion is obtained by introducing a synthetic mitochondrial DNA into a mitochondrion or an empty mitochondrial shell, the synthetic mitochondrial DNA is circular mitochondrial DNA containing a GFP-COX-I fusion gene, and is stably expressed and stably passaged in the macrophage after entering the macrophage.
144	EP	WO2015-067089	GUANGZHOU INSTITUTE OF BIOMEDICINE AND HEALTH CHINESE ACADEMY OF SCIENCES	2014	2013	METHOD FOR INTRODUCING EXOGENOUS MITOCHONDRIA INTO MAMMALIAN CELLS	A macrophage comprising a synthetic mitochondrion, the synthetic mitochondrion is obtained by introducing a synthetic mitochondrial DNA into a mitochondrion or an empty mitochondrial shell, the synthetic mitochondrial DNA is circular mitochondrial DNA containing a GFP-COX-I fusion gene, and is stably expressed and stably passaged in the macrophage after entering the macrophage.
145	CN		GUANGZHOU BIOMEDICINE AND HEALTH INST., CHINESE ACADEMY OF SCIENCE	2013		METHOD FOR INTRODUCING EXOGENOUS MITOCHONDRIA INTO MAMMALIAN CELLS	The mammalian cell containing xenogenic mitochondrial, the cell has endocytosis, and the cell is macrophage；Institute It is the artificial synthesized mitochondria by will be obtained in Exogenous DNA transfered to mitochondria ghost to state xenogenic mitochondrial；The external source line Gene stablizes expression in mammalian cell in plastochondria, and effectively passes on；The exogenous DNA …
146	CN	WO2016-114723	AGENCY FOR SCIENCE, TECHNOLOGY AND RESEARCH	2016	2015	DIFFERENTIATION OF MACROPHAGES FROM PLURIPOTENT STEM CELLS	A method for culturing primitive-like macrophages from human pluripotent stem cells or human H1 embryonic stem cells, wherein the method comprises:(a) contacting the human pluripotent stem cells or human H1 embryonic stem cells with a serum-free medium comprising 5-100ng/ml VEGF, 1-20ng/ml BMP4 and up to 10 μ M of a GSK3 inhibitor and incubating under hypoxic conditions to induce differentiation …
147	US		AGENCY FOR SCIENCE, TECHNOLOGY AND RESEARCH	2020	2015	DIFFERENTIATION OF MACROPHAGES FROM PLURIPOTENT STEM CELLS	A method for producing cells that express a microglial marker from human pluripotent stem cells, wherein the microglial marker is IBA1, the method comprising: (i) generating primitive macrophages from said human stem cells, wherein the primitive macrophages are generated by: (a) contacting and incubating said stem cells with a serum-free culture media comprising VEGF, BMP4 and a GSK3 inhibitor un…
148	JP	WO2016-114723	AGENCY FOR SCIENCE, TECHNOLOGY AND RESEARCH	2016	2015	DIFFERENTIATION OF MACROPHAGES FROM PLURIPOTENT STEM CELLS	A method for culturing primitive macrophages in human pluripotent stem cells, comprising (a) a step of contacting the above human pluripotent stem cells to serum-free medium containing VEGF, BMP4 and GSK3 inhibitors and incubating to induce differentiation of the above human pluripotent stem cells into mesoderm cells; (b) a step of contacting the mesodermal cells with media containing SCF, FGF-2,…
149	US	WO2016-114723	AGENCY FOR SCIENCE, TECHNOLOGY AND RESEARCH	2016	2015	METHOD OF DIFFERENTIATIONG HUMAN PLURIPOTENT STEM CELLS INTO PRIMITIVE MACROPHAGES	A method for producing primitive macrophages that express CD163, CD11b, HLA-DR, IBA-1, CX3CR1 and CD14 from human pluripotent stem cells wherein the method comprises: (a) contacting and incubating said stem cells with a serum-free culture media comprising VEGF, BMP4 and a GSK3 inhibitor under normoxic conditions such that said stem cells differentiate into cells of the mesoderm lineage;(b) contac…
150	EP	WO2016-114723	AGENCY FOR SCIENCE, TECHNOLOGY AND RESEARCH	2016	2015	DIFFERENTIATION OF MACROPHAGES FROM PLURIPOTENT STEM CELLS
151	PCT		AGENCY FOR SCIENCE, TECHNOLOGY AND RESEARCH	2016	2015	DIFFERENTIATION OF MACROPHAGES FROM PLURIPOTENT STEM CELLS
152	JP	WO2017-014595	KOREA RESEARCH INSTITUTE OF CHEMICAL TECHNOLOGY	2016	2015	THREE-DIMENSIONAL CO-CULTURE METHOD FOR ADIPOCYTES AND MACROPHAGES	A method of co-culturing, comprising: (a) preparing a mixture including preadipocytes, macrophages and hydrogels;(b) manufacturing hydrogel scaffolds from the mixture using a three-dimensional cell-printing system;(c) forming crosslinks using a calcium chloride in the hydrogel scaffolds;(d) treating the hydrogel scaffolds of step (c) with a culture fluid; and(e) culturing the treated hydrogel sca…
153	US	WO2017-014595	KOREA RESEARCH INSTITUTE OF CHEMICAL TECHNOLOGY	2016	2015	THREE-DIMENSIONAL CO-CULTURE METHOD FOR ADIPOCYTES AND MACROPHAGES	A method of co-culturing, comprising: (a) preparing a mixture including preadipocytes, macrophages and hydrogels; (b) manufacturing hydrogel scaffolds from the mixture using a three-dimensional cell-printing system; (c) forming crosslinks using a calcium chloride in the hydrogel scaffolds; (d) treating the hydrogel scaffolds of step (c) with a culture fluid; and (e) culturing the treated hydrogel…
154	KR		KOREA RESEARCH INSTITUTE OF CHEMICAL TECHNOLOGY	2015		THREE-DIMENSIONAL CO-CULTURE METHOD FOR ADIPOCYTES AND MACROPHAGES	A method of co-culturing, comprising: (a) preparing a mixture including preadipocytes, macrophages and hydrogels; (b) manufacturing hydrogel scaffolds from the mixture using a three-dimensional cell-printing system; (c) forming crosslinks using a calcium chloride in the hydrogel scaffolds; (d) treating the hydrogel scaffolds of step (c) with a culture fluid; and (e) culturing the treated hydrogel…
155	EP	WO2017-014595	KOREA RESEARCH INSTITUTE OF CHEMICAL TECHNOLOGY	2016	2015	THREE-DIMENSIONAL CO-CULTURE METHOD FOR ADIPOCYTES AND MACROPHAGES	A co-culture method of adipocytes and macrophages, comprising: (a) preparing a mixture including preadipocytes, macrophages and hydrogels; (b) manufacturing hydrogel scaffolds including preadipocytes and macrophages from the mixture using a three-dimensional cell-printing system; and (C) treating a culture fluid so that the preadipocytes and the macrophages included in the hydrogel scaffolds are …
156	CN	WO2017-014595	KOREA RESEARCH INSTITUTE OF CHEMICAL TECHNOLOGY	2016	2015	THREE-DIMENSIONAL CO-CULTURE METHOD FOR ADIPOCYTES AND MACROPHAGES	The co-culture method of a kind of adipocyte and macrophage, wherein, comprise the following steps：(a) mixture for including PECTORAL LIMB SKELETON, macrophage and hydrogel is prepared；(b) three-dimensional cell-print system is utilized, with hydrogel of the mixture manufacture comprising PECTORAL LIMB SKELETON and macrophage Stent；And(c) handled using nutrient solution, make PECTORAL LIMB SKELET…
157	PCT		KOREA RESEARCH INSTITUTE OF CHEMICAL TECHNOLOGY	2016	2015	THREE-DIMENSIONAL CO-CULTURE METHOD FOR ADIPOCYTES AND MACROPHAGES
158	US		VIRTTU BIOLOGICS LIMITED | THE UNIVERSITY OF SHEFFIELD	2020	2015	ONCOLYTIC HERPES SIMPLEX VIRUS INFECTED CELLS	An isolated ex vivo cell productively infected with an oncolytic herpes simplex virus wherein the cell is a macrophage and wherein the oncolytic herpes simplex virus is HSV1716 or a mutant thereof, wherein the oncolytic herpes simplex virus mutant is an ICP34.5 null mutant.
159	US	WO2016-146535	VIRTTU BIOLOGICS LIMITED | THE UNIVERSITY OF SHEFFIELD	2016	2015	ONCOLYTIC HERPES SIMPLEX VIRUS INFECTED CELLS	An isolated ex vivo cell productively infected with an oncolytic herpes simplex virus wherein the cell is a monocyte and wherein the oncolytic herpes simplex virus is HSV1716 or a mutant thereof, wherein the oncolytic herpes simplex virus mutant is an ICP34.5 null mutant.
160	EP	WO2016-146535	VIRTTU BIOLOGICS LIMITED | THE UNIVERSITY OF SHEFFIELD	2016	2015	ONCOLYTIC HERPES SIMPLEX VIRUS INFECTED CELLS	An ex vivo or in vitro monocyte, monocyte derived cell or macrophage infected with an oncolytic herpes simplex virus.
161	CN	WO2016-146535	VITA BIOLOGICAL PRODUCTS CO. | THE UNIVERSITY OF SHEFFIELD	2016	2015	ONCOLYTIC HERPES SIMPLEX VIRUS INFECTED CELLS	A kind of in vitro or external monocyte, cell or macrophage of monocyte derived for infecting oncolytic herpes simplex virus Cell.
162	JP	WO2016-146535	VIRTTU BIOLOGICS LIMITED | THE UNIVERSITY OF SHEFFIELD	2016	2015	ONCOLYTIC HERPES SIMPLEX VIRUS INFECTED CELLS	An ex vivo or in vitro monocyte, monocyte derived cell or macrophage infected with an oncolytic herpes simplex virus.
163	KR	WO2016-146535	VIRTTU BIOLOGICS LIMITED | THE UNIVERSITY OF SHEFFIELD	2016	2015	ONCOLYTIC HERPES SIMPLEX VIRUS INFECTED CELLS	An ex vivo or in vitro monocyte, monocyte derived cell or macrophage infected with an oncolytic herpes simplex virus.
164	PCT		VIRTTU BIOLOGICS LIMITED | THE UNIVERSITY OF SHEFFIELD	2016	2015	ONCOLYTIC HERPES SIMPLEX VIRUS INFECTED CELLS	An ex vivo or in vitro monocyte, monocyte derived cell or macrophage infected with an oncolytic herpes simplex virus.
165	EP	WO2019-240934	PROMAB BIOTECHNOLOGIES, INC. | FOREVERTEK BIOTECHNOLOGY CO., LTD	2019	2018	PLAP-CAR-EFFECTOR CELLS	A chimeric antigen receptor (CAR) comprising from N-terminus to C-terminus:(i) a single-chain variable fragment (scFv) comprising VH a d VL, wherein scFv binds to PLAP (placental alkaline phosphase),(ii) a transmembrane domain,(iii) a co-stimulatory domain of CD28, OX-40, GITR, or 4-1BB, and(iv) an activating domain.
166	US		PROMAB BIOTECHNOLOGIES, INC. | FOREVERTEK BIOTECHNOLOGY CO., LTD	2020		PLAP-CAR-EFFECTOR CELLS	A chimeric antigen receptor (CAR) comprising from N-terminus to C-terminus: (i) a single-chain variable fragment (scFv) comprising VH and VL, wherein scFv binds to PLAP (placental alkaline phosphase),(ii) a transmembrane domain,(iii) a co-stimulatory domain of CD28, OX-40, GITR, or 4-1BB, and(iv) an activating domain.
167	CN	WO2019-240934	PRIMABIO BIOTECHNOLOGY CO., LTD. | PROMAB BIOTECHNOLOGIES, INC.	2019	2018	PLAP-CAR-Effector cells	A Chimeric Antigen Receptor (CAR) comprising, from N-terminus to C-terminus:(i) containing VHAnd VLThe single chain variable fragment (scFv) of (1), wherein the scFv binds to PLAP (placental alkaline phosphatase),(ii) (ii) a transmembrane domain which is capable of,(iii) the co-stimulatory domains CD28, OX-40, GITR or 4-1BB, and(iv) an activation domain.
168	PCT		PROMAB BIOTECHNOLOGIES, INC. | FOREVERTEK BIOTECHNOLOGY CO., LTD	2019	2018	PLAP-CAR-EFFECTOR CELLS	A chimeric antigen receptor (CAR) comprising from N-terminus to C-terminus:(i) a single-chain variable fragment (scFv) comprising VH a d VL, wherein scFv binds to PLAP (placental alkaline phosphase),(ii) a transmembrane domain,(iii) a co-stimulatory domain of CD28, OX-40, GITR, or 4-1BB, and(iv) an activating domain.
169	CN	WO2020-130713	KOREA RESEARCH INSTITUTE OF CHEMICAL TECHNOLOGY	2019	2018	METHOD FOR FABRICATION OF THREE-DIMENSIONAL LUNG ORGANOID COMPRISING HUMAN STEM CELL-DERIVED ALVEOLAR MACROPHAGE	A method for manufacturing a lung organoid containing alveolar macrophages, the method comprising the steps of:1) differentiating the stem cells into cells comprising Definitive Endoderm (DE) cells and mesoderm cells;2) culturing the definitive endoderm cells and mesoderm cells of step 1) in a two-dimensional culture flask to differentiate into Anterior Foregut Endoderm (AFE) cells;3) culturing t…
170	KR		KOREA RESEARCH INSTITUTE OF CHEMICAL TECHNOLOGY	2019	2018	METHOD FOR FABRICATION OF THREE-DIMENSIONAL LUNG ORGANOID COMPRISING HUMAN STEM CELL-DERIVED ALVEOLAR MACROPHAGE	A method for manufacturing a lung organoid containing alveolar macrophages, the method comprising the steps of:1) differentiating the stem cells into cells comprising Definitive Endoderm (DE) cells and mesoderm cells;2) culturing the definitive endoderm cells and mesoderm cells of step 1) in a two-dimensional culture flask to differentiate into Anterior Foregut Endoderm (AFE) cells;3) culturing t…
171	PCT		KOREA RESEARCH INSTITUTE OF CHEMICAL TECHNOLOGY	2019	2018	METHOD FOR FABRICATION OF THREE-DIMENSIONAL LUNG ORGANOID COMPRISING HUMAN STEM CELL-DERIVED ALVEOLAR MACROPHAGE
172	JP		INSERM (INSTITUT NATIONAL DE LA SANTE ET DE LA RECHERCHE MEDICALE) | CENTRE NATIONAL DE LA RECHERCHE SCIENTIFIZUE (CNRS)	2014	2007	A METHOD FOR EXPANDING MONOCYTES	A method of vaccinating an animal comprising administering a pharmaceutical composition which comprises a self-renewing mononuclear phagocyte, wherein said mononuclear phagocyte does not express both MafB and c-Maf or in which the expression or activity of both MafB and c-Maf is abolished or inhibited, wherein the mononuclear phagocyte is a dendritic cell loaded with an antigenic molecule, in an …
173	US		INSERM (INSTITUT NATIONAL DE LA SANTE ET DE LA RECHERCHE MEDICALE) | CENTRE NATIONAL DE LA RECHERCHE SCIENTIFIZUE (CNRS)	2013	2007	A METHOD FOR EXPANDING MONOCYTES	A method of vaccinating an animal comprising administering a pharmaceutical composition which comprises a self-renewing mononuclear phagocyte, wherein said mononuclear phagocyte does not express both MafB and c-Maf or in which the expression or activity of both MafB and c-Maf is abolished or inhibited, wherein the mononuclear phagocyte is a dendritic cell loaded with an antigenic molecule, in an …
174	EP	WO2008-084069	INSERM (INSTITUT NATIONAL DE LA SANTE ET DE LA RECHERCHE MEDICALE) | CENTRE NATIONAL DE LA RECHERCHE SCIENTIFIZUE (CNRS)	2008	2007	A METHOD FOR EXPANDING MONOCYTES	An ex vivo method for expanding monocytes, macrophages or dendritic cells, which method comprises inactivating the expression or the activity of MafB and c-Maf in monocytes, macrophages or dendritic cells; and expanding the cells in the presence of M-CSF.
175	US	WO2008-084069	INSERM (INSTITUT NATIONAL DE LA SANTE ET DE LA RECHERCHE MEDICALE)	2008	2007	Method for expanding monocytes	A self-renewing mononuclear phagocyte, wherein said mononuclear phagocyte does not express both MafB and c-Maf or in which the expression or activity of both MafB and c-Maf is abolished or inhibited.
176	US		INSERM (INSTITUT NATIONAL DE LA SANTE ET DE LA RECHERCHE MEDICALE)	2012	2007	Method for expanding monocytes	An ex vivo method for expanding monocytes, macrophages or dendritic cells, which method comprises inhibiting the expression or the activity of MafB and c-Maf in monocytes, macrophages or dendritic cells; and expanding the cells in the presence of at least one cytokine, wherein the at least one cytokine comprises an agonist of M-CSF receptor signaling; and wherein said inhibition of both MafB and …
177	PCT		INSERM (INSTITUT NATIONAL DE LA SANTE ET DE LA RECHERCHE MEDICALE)	2008	2007	A METHOD FOR EXPANDING MONOCYTES	An ex vivo method for expanding monocytes, macrophages or dendritic cells, which method comprises inhibiting the expression or the activity of MafB and c-Maf in monocytes, macrophages or dendritic cells; and expanding the cells in the presence of at least one cytokine.
178	EP		INSERM (INSTITUT NATIONAL DE LA SANTE ET DE LA RECHERCHE MEDICALE)	2007		A method for expanding monocytes	An ex vivo method for expanding monocytes, macrophages or dendritic cells, which method comprises inhibiting the expression or the activity of MafB and c-Maf in monocytes, macrophages or dendritic cells; and expanding the cells in the presence of at least one cytokine.
179	US		KCI USA, INC.	2014	2006	Wound dressing compositions	A wound dressing composition comprising a therapeutically effective concentration of a non-viable whole cell lysate or releasate of a macrophage that increases fibroblast proliferation compared to a control dressing composition that lacks the non-viable whole cell lysate or releasate, wherein the non-viable whole cell lysate or releasate comprises protease inhibitors that are secreted by the macr…
180	EP	WO2008-065334	SYSTAGENIX WOUND MANAGEMENT IP CO. BV.	2007	2006	WOUND DRESSING COMPOSITIONS CONTAINING NON-VIABLE CELL LYSATE	A wound dressing composition comprising a pharmaceutically acceptable vehicle and a non-viable whole cell lysate, or a pellet fraction obtained by subjecting the whole cell lysate to centrifugation, or a supernatant fraction obtained by subjecting the whole cell lysate to centrifugation; the whole cell lysate being derived from a macrophage cell, wherein the said pharmaceutical acceptable vehicle…
181	US	WO2008-065334	SYSTAGENIX WOUND MANAGEMENT (US), INC.	2007	2006	Wound dressing compositions	A wound dressing composition comprising a non-viable whole cell lysate, cell lysate fraction or releasate derived from a hepatocyte cell, wherein the whole cell lysate, cell lysate fraction or releasate does not include intact organelles.
182	PCT		ETHICON, INC.	2007	2006	WOUND DRESSING COMPOSITIONS CONTAINING NON-VIABLE CELL LYSATE	A wound dressing composition comprising a non-viable cell lysate or releasate derived from a hepatocyte cell or an inflammatory cell.
183	US		RUPRECHT-KARLS-UNIVERISTÄT HEIDELBERG | UNIVERSITÄT ULM	2016	2010	USE OF INTERLEUKIN 10 MRNA TRANSFECTED MACROPHAGES IN ANTI-INFLAMMATORY THERAPIES	A pharmaceutical composition comprising a macrophage overexpressing interleukin 10 (IL-10) from transfected IL-10 encoding mRNA.
184	US	WO2012-062930	RUPRECHT-KARLS-UNIVERISTÄT HEIDELBERG | UNIVERSITÄT ULM	2011	2010	USE OF INTERLEUKIN 10 MRNA TRANSFECTED MACROPHAGES IN ANTI-INFLAMMATORY THERAPIES	A method for treating and/or reducing local inflammation in a subject, comprising the steps of: (a) obtaining a macrophage from the subject;(b) transfecting mRNA encoding IL-10 into the macrophage, wherein said macrophage expresses IL-10;(c) formulating the macrophage in a composition suitable for administration to the subject; and(d) administering the composition to the subject in a therapeutica…
185	EP	WO2012-062930	RUPRECHT-KARLS-UNIVERISTÄT HEIDELBERG | UNIVERSITÄT ULM	2011	2010	USE OF INTERLEUKIN 10 MRNA TRANSFECTED MACROPHAGES IN ANTI-INFLAMMATORY THERAPIES
186	PCT		RUPRECHT-KARLS-UNIVERISTÄT HEIDELBERG | UNIVERSITÄT ULM	2011	2010	USE OF INTERLEUKIN 10 MRNA TRANSFECTED MACROPHAGES IN ANTI-INFLAMMATORY THERAPIES
187	EP		RUPRECHT-KARLS-UNIVERISTÄT HEIDELBERG | UNIVERSITÄT ULM	2010		USE OF INTERLEUKIN 10 MRNA TRANSFECTED MACROPHAGES IN ANTI-INFLAMMATORY THERAPIES	A composition comprising a macrophage overexpressing interleukine 10 (IL-10) from transfected IL-10 encoding RNA to be used as a medicament.
188	US	WO2018-213421	CHILDREN'S HOSPITAL MEDICAL CENTER | MEDIZINISCHE HOCHSCHULE HANNOVER	2018		CELL THERAPY WITH LENTIVIRAL TRANSDUCED CSF2RA TRANSGENE IN THE TREATMENT OF HEREDITARY PULMONARY ALVEOLAR PROTEINOSIS	A self-inactivating lentiviral vector comprising a human CSF2RA cDNA.
189	EP	WO2018-213421	CHILDREN'S HOSPITAL MEDICAL CENTER | MEDIZINISCHE HOCHSCHULE HANNOVER	2018	2017	CELL THERAPY WITH LENTIVIRAL TRANSDUCED CSF2RA TRANSGENE IN THE TREATMENT OF HEREDITARY PULMONARY ALVEOLAR PROTEINOSIS	A self-inactivating lentiviral vector comprising a human CSF2RA cDNA.
190	PCT		TRAPNELL, BRUCE | SUZUKI, TAKUJI | MORITZ, THOMAS | LACHMANN, NICO	2018	2017	CELL THERAPY WITH LENTIVIRAL TRANSDUCED CSF2RA TRANSGENE IN THE TREATMENT OF HEREDITARY PULMONARY ALVEOLAR PROTEINOSIS	A self-inactivating lentiviral vector comprising a human CSF2RA cDNA.
191	JP		SHIBUYA KOGYO CO LTD	2004		METHODS OF KILLING TARGET CELLS, DRUGS FOR KILLING TARGET CELLS, AND DEVICES FOR MANUFACTURING THE DRUGS	A method of killing target cells characterized by the process of administering 5-aminolevulinic acid to macrophages, irradiating the macrophages with 5-aminolevulinic acid administered, and applying the macrophages to target cells such as tumors
192	KR		THE CATHOLIC UNIVERSITY OF KOREA INDUSTRY-ACADEMIC COOPERATION FOUNDATION	2016	2015	CELL CONTAINING PHOTOSENSITIZER, PREPARATION METHOD THEREOF, AND USE THEREOF	A conjugate consisting of antibodies, polyethylene glycols, and photosensitizers; and cells containing photosensitizers, comprising mesenchymal stem cells separated from humans, characterized by the chemical binding between the conjugate and the surface of the cells.
193	KR		THE CATHOLIC UNIVERSITY OF KOREA INDUSTRY-ACADEMIC COOPERATION FOUNDATION	2017	2015	CELL CONTAINING PHOTOSENSITIZER, PREPARATION METHOD THEREOF, AND USE THEREOF	A conjugate consisting of antibodies, polyethylene glycols, and photosensitizers; and cells containing photosensitizers, comprising mesenchymal stem cells separated from humans, characterized by the chemical binding between the conjugate and the surface of the cells.
194	PCT		THE CATHOLIC UNIVERSITY OF KOREA INDUSTRY-ACADEMIC COOPERATION FOUNDATION	2016	2015	CELL CONTAINING PHOTOSENSITIZER, PREPARATION METHOD THEREOF, AND USE THEREOF
195	KR		KYUNGPOOK NATIONAL UNIVERSITY-INDUSTRY COOPERATION FOUNDATION	2018		COMPOSITIONS FOR PREVENTING HAIR LOSS OR PROMOTING HAIR REGENERATION, INCLUDING EXTRACELLULAR VESICLES DERIVED FROM MACROPHAGES	Pharmaceutical composition for hair loss prevention or hair regeneration, containing extracellular vesicles derived from macrophages as an active ingredient
196	KR		LEE SI WOO	1999		EXTRACTION OF DENDRITIC CELLS FROM HUMAN MACROPHAGES AND INDUCTION OF DIFFERENTTIATION	Method of dendritic cell differentiation induction characterized by using the macrophages isolated with percol gradient from human peripheral blood and cultured by adding GM-CSF (granulocyte/macrophage-colony stimulating factor) and IL-4 (interleukin-4) and differentiated into mature dendritic cells by adding CD40 ligands and MCM.
197	KR		THE KOREA UNIVERSITY FOUNDATION	2003		METHOD OF MANUFACTURING MACROPHAGES THAT INDUCE THE DEFENSE OF RESISTANT BACTERIA	Macrophages with cell therapy function that are cultured in vitro to stimulate interferon gamma and treated with resistant bacteria
198	KR		EWHA UNIVERSITY - INDUSTRY COLLABORATION FOUNDATION	2019	2018	COMPOSITION FOR PREVENTING OR TREATING CANCER, COMPRISING EXOSOME DERIVED FROM APOPTOTIC CELL-CLEARING MACROPHAGES	A pharmaceutical composition for preventing or treating cancer containing exosomes derived from apoptotic cell-treated macrophages.
199	PCT		EWHA UNIVERSITY - INDUSTRY COLLABORATION FOUNDATION	2019	2018	COMPOSITION FOR PREVENTING OR TREATING CANCER, COMPRISING EXOSOME DERIVED FROM APOPTOTIC CELL-CLEARING MACROPHAGES
200	PCT		KOREA UNIVERSITY RESEARCH AND BUSINESS FOUNDATION	2020	2019	CANCER CELL-TARGETED DRUG DELIVERY CARRIER AND COMPOSITION FOR PROMOTING PHOTO-THERMAL TREATMENT EFFECTS, BOTH OF WHICH CONTAIN M1 MACROPHAGES AS ACTIVE INGREDIENT
201	KR		KOREA UNIVERSITY RESEARCH AND BUSINESS FOUNDATION	2020	2019	A COMPOSITION FOR ENHANCING PHOTOTHERMAL TREATMENT EFFECTS, INCLUDING M1 MACROPHAGES AS AN ACTIVE INGREDIENT	A composition for enhancing the effectiveness of photothermal therapy, containing M1 macrophages loaded with photo-responsive materials as an active ingredient.
202	KR		KOREA UNIVERSITY RESEARCH AND BUSINESS FOUNDATION	2020	2019	A COMPOSITION FOR ENHANCING PHOTOTHERMAL TREATMENT EFFECTS, INCLUDING M1 MACROPHAGES AS AN ACTIVE INGREDIENT	A cancer cell targeted drug carrier containing M1 macrophages as an active ingredient.
203	KR		DIRECTOR OF THE KOREA DISEASE CONTROL AND PREVENTION AGENCY	2018		USE OF MACROPHAGES DERIVED FROM PLEURIPOTENT STEMCELL FOR TREATMENT OR PREVENTION OF PULMONARY FIBROSIS	A composition for treating or preventing pulmonary fibrosis, including human macrophages (eMAC) derived from pleuripotent stem cells.
204	KR		ONCOINSIGHT CO., LTD.	2019		MACROPHAGES EXPRESSING ANTI-FITC CHIMERIC ANTIBEN RECEPTORS AND THEIR APPLICATIONS	Macrophages expressing anti-FITC (Fluorescein isothiocyanate) chimeric antigen receptors.
205	KR		KOREA RESEARCH INSTITUTE OF BIOSCIENCE AND BIOTECHNOLOGY	2019		METHODS OF MANUFACTURING MACROPHAGES THAT SECRETE ANTIBODIES AND ANTICANCER TREATMENT TECHNOLOGY USING THE SAME	A macrophage that produces antibodies, including replication points (ori), selection markers, bacterial promoters, operable promoters in mammals with enhancers, introns, genes encoding antibodies, and polyadenylation sequences that are transformed into plasmids lacking CpG motif.
206	KR		KOREA INSTITUTE OF SCIENCE AND TECHNOLOGY	2019		COMPOSITION AND KIT FOR DIFFERENTIATING CANCER ASSOCIATED FIBROBLASTS INTO MACROPHAGES, AND METHOD OF USING THE SAME	A method of differentiating CAFs (cancer-associated fibroblasts) into macrophages, the method comprising: enhancing expression of Oct4 and Sox2 in CAFs and culturing the CAFs in a medium to differentiate the CAFs into iPCs (induced pluripotent stem cells);culturing the iPCs in a medium to differentiate the iPCs into hematopoietic stem cells; andculturing the hematopoietic stem cells in a medium t…
207	US		KOREA INSTITUTE OF SCIENCE AND TECHNOLOGY	2019	2019	COMPOSITION AND KIT FOR DIFFERENTIATING CANCER ASSOCIATED FIBROBLASTS INTO MACROPHAGES, AND METHOD OF USING THE SAME	A method of differentiating CAFs (cancer-associated fibroblasts) into macrophages, the method comprising: enhancing expression of Oct4 and Sox2 in CAFs and culturing the CAFs in a medium to differentiate the CAFs into iPCs (induced pluripotent stem cells);culturing the iPCs in a medium to differentiate the iPCs into hematopoietic stem cells; andculturing the hematopoietic stem cells in a medium t…
208	KR		KANGWON UNIVERSITY-INDUSTRY COOPERATION FOUNDATION	2019		METHODS FOR PRODUCING ALVEOLAR ORGANOIDS, INCLUDING PULMONARY EPITHELIAL CELLS AND MACROPHAGES, AND THEIR USES	Method for manufacturing alvolar organoid comprising; (a) The stage of inducing differentiation from human pleuripotent stem cells (hPSC) to alveolar epithelial cells; and (b) the stage of forced aggregation of cells. The differentiation of the stage (a) comprises, i) the step of culturing using a differentiation-inducing medium with sodium butyrate added; ii) culturing in a medium containing nog…
209	US		CELLULAR APPROACHES, INC	2020		AUTOLOGOUS AND ALLOGENIC MACROPHAGES AND MONOCYTES FOR USE IN THERAPEUTIC METHODS	A method of treating a complicated intra-abdominal infection (cIAI) in an individual in need thereof, comprising: administering to the individual an innate immune cell.
210	US		CELLULAR APPROACHES, INC	2019		AUTOLOGOUS AND ALLOGENIC MACROPHAGES AND MONOCYTES FOR USE IN THERAPEUTIC METHODS	A method of treating a complicated intra-abdominal infection (cIAI) in an individual in need thereof, comprising: administering to the individual a composition comprising an activated, allogenic macrophage and an excipient.
211	PCT		CELLULAR APPROACHES, INC	2018	2017	AUTOLOGOUS AND ALLOGENIC MACROPHAGES AND MONOCYTES FOR USE IN THERAPEUTIC METHODS	A method of treating a complicated intra-abdominal infection (cIAI) in an individual in need thereof, comprising: administering to the individual an innate immune cell.
212	US		CELLULAR APPROACHES, INC	2018		AUTOLOGOUS AND ALLOGENIC MACROPHAGES AND MONOCYTES FOR USE IN THERAPEUTIC METHODS	A method of treating a complicated intra-abdominal infection (cIAI) in an individual in need thereof, comprising: administering to the individual a composition comprising an activated, allogenic macrophage and an excipient.

## Sheet: Table S2. Preclinical trials
	Preclinical trials & in vivo experiments
	# Search engine: PubMed # Search years: 2019 - 2023 # Search keywords: ((macrophage[Title/Abstract]) AND (cell therapy[Title/Abstract]) [263] # Selection: - Targeted criteria 제외하고는 모두 제거 (CAR-T + GMCSF; stem cell therapy에 macrophage 언급된 경우 등이 많았음) - Review 논문의 경우 논문 내 언급된 paper들까지 확인 대상에 포함시켰음 - 최소 in vivo 실험까지는 있는 논문들로 한정지었음
	CAR-M
	#	Title	Authors	Journal/Book	Publication Year	DOI	Classification	Detailed description
	1	Pluripotent stem cell-derived CAR-macrophage cells with antigen-dependent anti-cancer cell functions	Zhang L, Tian L, Dai X, Yu H, Wang J, Lei A, Zhu M, Xu J, Zhao W, Zhu Y, Sun Z, Zhang H, Hu Y, Wang Y, Xu Y, Church GM, Huang H, Weng Q, Zhang J.	J Hematol Oncol	2020	10.1186/s13045-020-00983-2	CAR-M	There are no methodologic researchs for iPSC and preclinical trials (Developed induced pluripotent stem cells (iPSCs)-derived, CAR-expressing macrophage cells (CAR-iMac))
	2	In Vitro Engineering Chimeric Antigen Receptor Macrophages and T Cells by Lipid Nanoparticle-Mediated mRNA Delivery	Ye Z, Chen J, Zhao X, Li Y, Harmon J, Huang C, Chen J, Xu Q.	ACS Biomater Sci Eng	2022	10.1021/acsbiomaterials.1c01532	CAR-M	CAR- engineering method using mRNA delivery
	3	Human chimeric antigen receptor macrophages for cancer immunotherapy	Klichinsky M, Ruella M, Shestova O, Lu XM, Best A, Zeeman M, et al.	Nat Biotechnol.	2020	10.1038/s41587-020-0462-y	CAR-M	CAR-M (HER2) adoptive transfer of CAR-Ms efficiently reduced tumor growth in immunodeficient mice with HER2-positive human tumors
	4	Pluripotent stem cell-derived CAR-macrophage cells with antigen-dependent anti-cancer cell functions.	Zhang L, Tian L, Dai XY, Yu H, Wang JJ, Lei AH, et al.	J Hematol Oncol.	2020	10.1186/s13045-020-00983-2	CAR-M	engineered induced pluripotent stem cell (iPSC)-derived CAR-expressing macrophage cells (CAR-iMacs), which bestow antigen-dependent macrophage functions such as cytokine secretion, reprogramming toward pro/anti-inflammatory tumor states and escalated phagocytosis of tumor cells, which confers antitumor cell activities both in vitro and in vivo
	5	PD-L1 blockade restores CAR T cell activity through IFN-γ-regulation of CD163+ M2 macrophages.	Yamaguchi et al.,	J Immunother Cancer.	2022	10.1136/jitc-2021-004400	CAR-M	We observed inhibition of CAR T cell activity with the presence of M2 macrophages, but not M1 macrophages, coinciding with a robust induction of programmed death ligand-1 (PD-L1) in M2 macrophages.
	6	Chimeric antigen receptor macrophage therapy for breast tumours mediated by targeting the tumour extracellular matrix.	Zhang W, Liu L, Su H, Liu Q, Shen J, Dai H, et al.	Br J Cancer.	2019	10.1038/s41416-019-0578-3.	CAR-M	We modified macrophages with a designed chimeric antigen receptor (CAR), which could be activated after recognition of the tumour antigen HER2 to trigger the internal signalling of CD147 and increase the expression of MMPs; Our data suggest that targeting the ECM by engineered macrophages would be an effective treatment strategy for solid tumours.
	7	Chimeric antigen receptor-modified macrophages trigger systemic anti-tumour immunity	Niu Z, Chen G, Chang W, Sun P, Luo Z, Zhang H, Zhi L, Guo C, Chen H, Yin M, Zhu W.	J Pathol	2021	10.1002/path.5585	CAR-M	MerTk (Mer receptor tyrosine kinase) extracellular activation domain enables the most significant toxicity against tumor cells among MerTk, TLR2, TLR4, TLR6, and 4-1BB-CD3ζ CAR-M; we engineered a family of chimeric antigen receptor-modified macrophages (CAR-Ms) that direct macrophages to CCR7-positive cells and show that the cytosolic domain from Mer receptor tyrosine kinase (MerTK) triggers tumo…
	8	CAR-Macrophages and CAR-T Cells Synergistically Kill Tumor Cells In Vitro	Liu M, Liu J, Liang Z, Dai K, Gan J, Wang Q, Xu Y, Chen YH, Wan X.	Cells	2022	10.3390/cells11223692	CAR-M	our study demonstrated for the first time that CAR-M could synergize with CAR-T cells to kill tumor cells, which provides proof-of-concept for a novel combinational immunotherapy
	iPSC-derived macrophage
	#	Title	Authors	Journal/Book	Publication Year	DOI	Classification	Detailed description
	1	Macrophages derived from pluripotent stem cells: prospective applications and research gaps	Lyadova I, Vasiliev A.	Cell Biosci	2022	10.1186/s13578-022-00824-4	iPSC-derived macrophage	Among the various pathways of iPSC differentiation, the differentiation into macrophages is a recently developed and rapidly growing technique; The generation of iMphs is based on a step-wise differentiation of iPSCs into mesoderm, hematopoietic progenitors, myeloid monocyte-like cells and macrophages;
	2	Pluripotent stem cell-derived CAR-macrophage cells with antigen-dependent anti-cancer cell functions.	Zhang L, Tian L, Dai X, Yu H, Wang J, Lei A, et al.	J Hematol Oncol.	2020	10.1186/s13045-020-00983-2	iPSC-derived macrophage	we developed induced pluripotent stem cells (iPSCs)-derived, CAR-expressing macrophage cells (CAR-iMac). CAR expression confers antigen-dependent macrophage functions such as expression and secretion of cytokines, polarization toward the pro-inflammatory/anti-tumor state, enhanced phagocytosis of tumor cells, and in vivo anticancer cell activity. This technology platform for the first time provid…
	3	Human induced pluripotent stem cell-derived macrophages ameliorate liver fibrosis.	Pouyanfard S, Meshgin N, Cruz LS, Diggle K, Hashemi H, Pham TV, et al.	Stem Cells.	2021	10.1002/stem.3449	iPSC-derived macrophage	we demonstrate that treatment of liver fibrosis with both human iPSC-derived macrophage populations and especially M2 subtype significantly reduces fibrogenic gene expression and disease associated histological markers including Sirius Red, αSMA and desmin in immunodeficient Rag2-/-γc-/- mice model, making this approach a promising cell-based avenue to ameliorate fibrosis; Therapeutic efficacy: a…
	4	Modeling MyD88 Deficiency In Vitro Provides New Insights in Its Function	Craig-Mueller N, Hammad R, Elling R, Alzubi J, Timm B, Kolter J, Knelangen N, Bednarski C, Gläser B, Ammann S, Ivics Z, Fischer J, Speckmann C, Schwarz K, Lachmann N, Ehl S, Moritz T, Henneke P, Cathomen T.	Front Immunol	2020	10.3389/fimmu.2020.608802	iPSC-derived macrophage	In conclusion, iPSC technology, in combination with efficient myeloid differentiation protocols, provides a valuable and inexhaustible source of macrophages, which can be used for disease modeling. Moreover, iPSC-derived macrophages may eventually aid in stabilizing MyD88-deficient patients during pyogenic infections.
	Nanoparticle loading
	#	Title	Authors	Journal/Book	Publication Year	DOI	Classification	Detailed description
	1	Nanoparticle-loaded polarized-macrophages for enhanced tumor targeting and cell-chemotherapy	Hou T, Wang TQ, Mu WW, Yang R, Liang S, Zhang ZP, et al.	Nanomicro Lett. 2021;13:6.	2021	10.1007/s40820-020-00531-0	Nanoparticle loading	Hou’s group designed a polarized macrophage-based therapy and drug-delivery system for cell chemotherapy by utilizing M1 macrophages, where they act as a therapeutic tool to provide immunotherapy as well as delivery vessels to specifically deliver drugs to tumor cells. M1 macrophages carrying sorafenib (SF) were loaded into lipid nanoparticles (M1/SLNPs). The author demonstrated the increased acc…
	2	Engineering CpG-ASO-Pt-Loaded Macrophages (CAP@M) for Synergistic Chemo-/Gene-/Immuno-Therapy	Wang Y, Zhang L, Liu Y, Tang L, He J, Sun X, Younis MH, Cui D, Xiao H, Gao D, Kong XY, Cai W, Song J.	Adv Healthc Mater	2022	10.1002/adhm.202201178	Nanoparticle loading	Herein, a potent strategy to construct a macrophage-mediated drug delivery platform loaded with a nanosphere (CpG-ASO-Pt) (CAP) composed of functional nucleic acid therapeutic (CpG-ASO) and chemotherapeutic drug cisplatin (Pt) is demonstrated. These CAP nanosphere loaded macrophages (CAP@M) are employed not only as carriers to deliver this nanosphere toward the tumor sites, but also simultaneousl…
	3	Macrophage-mediated delivery of multifunctional nanotherapeutics for synergistic chemo-photothermal therapy of solid tumors	V.D. Nguyen, H.K. Min, D.H. Kim, C.S. Kim, J. Han, J.O. Park, E. Choi	ACS Appl. Mater. Interfaces,	2020	10.1021/acsami.9b23632	Nanoparticle loading	AuNRs were also loaded together with doxorubicin in the macrophages for a combination of photothermal ablation and chemotherapy; Because of the intrinsic tumor-homing and penetrating behaviors of macrophages, macrophages carrying AuNRs/doxorubicin were able to penetrate deeply in 3D spheroid tumor model in vitro and actively accumulate in tumor sites
	4	Macrophages-mediated delivery of small gold nanorods for tumor hypoxia photoacoustic imaging and enhanced photothermal therapy	L. An, Y. Wang, J. Lin, Q. Tian, Y. Xie, J. Hu, S. Yang	ACS Appl. Mater. Interfaces,	2019	10.1021/acsami.9b00495	Nanoparticle loading	To improve the loading capacity, An and Wang et al. designed gold AuNRs with various surface charges (positive, neutral, and negative); The negative charged AuNRs showed highest endocytosed numbers in murine macrophages and efficient elimination of cancer cells within the hypoxic inner core of tumor under near-infrared laser irradiation
	5	Real-time imaging tracking of engineered macrophages as ultrasound-triggered cell bombs for cancer treatment	Z. Xu, H. Liu, H. Tian, F. Yan	Adv. Funct. Mater.,	2020	10.1002/adfm.201910304	Nanoparticle loading	Xu et al. developed ultrasound-activatable cell bombs from macrophages that internalized hollow mesoporous organosilica nanoparticles with payloads of doxorubicin (DOX) and phase transformable perfluoropentane (PFP); The migration of the macrophages in vivo was monitored in real-time by ultrasound originating from the vaporization of PFP at physical temperature. Under the exposure of the high int…
	6	Enhanced macrophage delivery to the colon using magnetic lipoplexes with a magnetic field	Kono Y, Gogatsubo S, Ohba T, Fujita T.	Drug Deliv	2019	10.1080/10717544.2019.1662515	Nanoparticle loading	we developed a method for the efficient and simultaneous introduction of superparamagnetic iron oxide nanoparticles (SPIONs) and plasmid DNA (pDNA) into RAW264 murine macrophage-like cells using SPION-incorporated cationic liposome/pDNA complexes (magnetic lipoplexes). SPIONs and pDNA were introduced for magnetization and functionalization of the macrophages, respectively; These results suggest t…
	7	Macrophage-mediated tumor homing of hyaluronic acid nanogels loaded with polypyrrole and anticancer drug for targeted combinational photothermo-chemotherapy	Xiao T, Hu W, Fan Y, Shen M, Shi X.	Theranostics	2021	10.7150/thno.60427	Nanoparticle loading	The developed hybrid hyaluronic acid (HA)-based NG nanosystem incorporated with PPy and DOX fully integrates the coordination and heating property of PPy to regulate the optimized DOX release in the tumor region with the assistance of MA-mediated tumor homing, providing a promising cell therapy strategy for enhanced antitumor therapy.
	8	Engineering of Living Cells with Polyphenol-Functionalized Biologically Active Nanocomplexes	Zhao Z, Pan DC, Qi QM, Kim J, Kapate N, Sun T, Shields CW 4th, Wang LL, Wu D, Kwon CJ, He W, Guo J, Mitragotri S.	Adv Mater	2020	10.1002/adma.202003492	Nanoparticle loading	Here, a versatile strategy to assemble biologically active nanocomplexes, including proteins, DNA, mRNA, and even viral carriers, on cellular surfaces to generate a cell-based hybrid system referred to as “Cellnex” is established.;The polyphenol moieties integrated with the biomolecules (Figure 1a) can facilitate the assembly of biologically active nanocomplexes on cell surfaces directed by a met…
	9	Nanoparticle-loaded polarized-macrophages for enhanced tumor targeting and cell-chemotherapy.	Hou T, Wang T, Mu W, Yang R, Liang S, Zhang Z, et al.	Nanomicro Lett.	2020	10.1007/s40820-020-00531-0	Nanoparticle loading	A polarized-macrophages-based drug delivery system (M1/SLNP) was presented for the cell-chemotherapy of cancer; Polarized-macrophages were used both as therapeutic tool to provide immunotherapy and as delivery vessel to target deliver chemotherapeutic drugs to tumor tissues for chemotherapy simultaneously; M1/SLNP was a multifunctional delivery system with simple structure, excellent safety, and …
	10	Biomaterial-mediated reprogramming of monocytes via microparticle phagocytosis for sustained modulation of macrophage phenotype	Wofford KL, Singh BS, Cullen DK, Spiller KL.	Acta Biomater	2020	10.1016/j.actbio.2019.11.021	Nanoparticle loading	we designed a cell therapy strategy where monocytes are exogenously reprogrammed by intracellularly loading the cells with biodegradable microparticles containing an anti-inflammatory drug in order to modulate and maintain an anti-inflammatory phenotype over time; This study represents a new strategy for long-term maintenance of anti-inflammatory macrophage phenotype using a translational monocyt…
	11	Nanotherapeutic macrophage-based immunotherapy for the peritoneal carcinomatosis of lung cancer	Wang Y, Chen B, He Z, Tu B, Zhao P, Wang H, Asrorov A, Muhitdinov B, Jiang J, Huang Y.	Nanoscale	2022	10.1039/d1nr06518a	Nanoparticle loading & Ex-vivo polarization	This work developed a potential therapy using celastrol nanoparticle-containing M1-like macrophages (NP@M1) as a combinatory therapeutic system. M1-like macrophages (M1Φ) not only can serve as a drug delivery carrier for celastrol but also as a biotherapeutic agent. In turn, the celastrol nanoparticles (NPs) can maintain an anticancer polarized status of M1Φ, and subsequently, the exocytosed NPs …
	Ex-vivo polarization and/or adoptive transfer
	#	Title	Authors	Journal/Book	Publication Year	DOI	Classification	Detailed description
	1	Copper sulfide nanoparticle-redirected macrophages for adoptive transfer therapy of melanoma.	Xu JJ, Zheng BB, Zhang SH, Liao XL, Tong QL, Wei GG, et al.	Adv Funct Mater.	2021	10.1002/adfm.202008022	Ex-vivo polarization	Herein, an adoptive mac-rophage therapy is presented through copper sulfide nanoparticle-regulationthat exhibits substantial antitumor effect in melanoma-bearing mice, withoutthe need for tumor antigen repertoire; BMDMs were incubated with PEGylated CuS-NPs and activated by Cu-mediated dynamin-related protein 1 (Drp-1)-mitochondrial fission combined with the Cu-Fenton process, which escalates the…
	2	Adoptive transfer of immunomodulatory M2 macrophages suppresses experimental autoimmune encephalomyelitis in C57BL/6 mice via blockading NF-κB pathway.	Chu F, Shi M, Lang Y, et al.	Clin Exp Immunol.	2021	10.1111/cei.13572	Ex-vivo polarization	macrophages may play a crucial role in the pathogenesis of experimental autoimmune encephalomyelitis (EAE), while M2 macrophages have anti-inflammatory effects. Transfer of M2 macrophages to EAE mice can block the NF-κB pathway successfully and relieve EAE symptoms. Application of NF-κB blockers is useful in the prevention and treatment of EAE.
	3	Peritoneal M2 macrophage transplantation as a potential cell therapy for enhancing renal repair in acute kidney injury	Mao R, Wang C, Zhang F, Zhao M, Liu S, Liao G, Li L, Chen Y, Cheng J, Liu J, Lu Y.	J Cell Mol Med	2020	10.1111/jcmm.15005	Ex-vivo polarization	These results indicated that the peritoneal M2 macrophages ameliorated AKI by decreasing inflammatory response and promoting PTEC proliferation. Hence, the peritoneal M2 macrophage transplantation can serve as a potential cell therapy for renal diseases.
	4	Transplantation of decellularised human amniotic membranes seeded with mesenchymal stem cell-educated macrophages into animal models	Ebrahimi L, Samadikuchaksaraei A, Joghataei MT, Safa M, Abtahi Froushani SM, Ghasemian M, Zolfaghari S, Mozafari M, Brouki Milan P.	J Biomed Mater Res B Appl Biomater	2022	10.1002/jbm.b.35024	Ex-vivo polarization	produced activated macrophages by treating circulating monocytes with mesenchymal stem cell (MSC) supernatant. We also demonstrated the critical role of activated macrophages transplantation using amniotic membranes in accelerating wound healing in an animal wound model.
	5	Effect of different types of macrophages on hepatic fibrosis in Echinococcus Granulosus mice	Li B, Liu YM, Yan Y, Yang N, Gao J, Jiang T, Shang XQ, Tian FM, Ding JB, Ma XM.	Biomed Pharmacother	2019	10.1016/j.biopha.2019.109178	Ex-vivo polarization	Both M1 and M0 macrophages can alleviate liver fibrosis caused by persistent infection of Echinococcus granulosus, but the treatment effect of M1 macrophages is more significant. Cell therapy based on M1 macrophages may be a new idea for treating liver fibrosis caused by persistent infection of Echinococcus granulosus.
	6	An acute immune response underlies the benefit of cardiac stem cell therapy	Vagnozzi RJ, Maillet M, Sargent MA, Khalil H, Johansen AKZ, Schwanekamp JA, York AJ, Huang V, Nahrendorf M, Sadayappan S, Molkentin JD.	Nature	2020	10.1038/s41586-019-1802-2	Adoptive transfer	Bone marrow mononuclear cell injection -> induced a similar regional accumulation of CCR2+ and CX3CR1+ macrophages, and provided functional rejuvenation to the heart after ischaemia-reperfusion injury. This selective macrophage response altered the activity of cardiac fibroblasts, reduced the extracellular matrix content in the border zone and enhanced the mechanical properties of the injured area
	7	GM-CSF-mediated inducement of bone marrow MDSCs by TSA and effect on survival of graft in mice	Zhao S, Li S, Yang J, Gao W, Chen Z.	Eur J Med Res	2022	10.1186/s40001-022-00788-8	Adoptive transfer	TSA (trichostatin A) was beneficial for the GM-CSF-mediated BM differentiation to CD11b + GR-1 + MDSCs. Adoptive transfer of GR-1 + MDSCs was powerful in suppressing CD4 + CD25-T cell proliferation and the effect was mediated by iNOS and HO-1; it also increased CCL5 gradient concentration between grafts and plasma to recruit Treg to grafts and prolong the survival of the grafts. Survival analysis…
	8	Extracellular Vesicle-Educated Macrophages Promote Early Achilles Tendon Healing	Chamberlain CS, Clements AEB, Kink JA, Choi U, Baer GS, Halanski MA, Hematti P, Vanderby R.	Stem Cells	2019	10.1002/stem.2988	Ex-vivo polarization	More recently, we generated M2-like macrophages using only extracellular vesicles (EVs) isolated from MSCs creating “EV-educated macrophages” (also called exosome-educated macrophages [EEMs]), thereby foregoing direct use of MSCs; Injured tendons treated with exogenous EEMs exhibited (a) improved mechanical properties, (b) reduced inflammation, and (c) earlier angiogenesis
	9	Infusion of Kupffer Cells Expanded in Vitro Ameliorated Liver Fibrosis in a Murine Model of Liver Injury	Li W, He F.	Cell Transplant	2021	10.1177/09636897211004090	Ex-vivo polarization	we observed that granulocyte-macrophage colony stimulating factor (GM-CSF) could improve the purity of cultured KCs and significantly up-regulate the expression of Cluster of Differentiation 11b (CD11b). The most important point is that GM-CSF could significantly promote the proliferation of KCs in vitro. KCs expanded in vitro still had the potential of M1/M2 polarization and phagocytosis. Furthe…
	10	NGAL release from peripheral blood mononuclear cells protects against acute kidney injury and prevents AKI induced fibrosis	Játiva S, Torrico S, Calle P, Muñoz Á, García M, Larque AB, Poch E, Hotter G.	Biomed Pharmacother	2022	10.1016/j.biopha.2022.113415	Ex-vivo polarization	PBMC polarized by repetitive anoxia/ reoxygenation overexpress NGAL.; NGAL release from polarized PBMC induces antiinflammation and proliferation.; Therapy with PBMC polarized induces kidney repair and antiinflammation.; Therapy with PBMC polarized prevents kidney fibrosis associated to acute kidney injury.
	11	Transplantation of tauroursodeoxycholic acid-inducing M2-phenotype macrophages promotes an anti-neuroinflammatory effect and functional recovery after spinal cord injury in rats	Han GH, Kim SJ, Ko WK, Lee D, Han IB, Sheen SH, Hong JB, Sohn S.	Cell Prolif	2021	10.1111/cpr.13050	Ex-vivo polarization	This study demonstrates that the transplantation of TUDCA-induced M2 macrophages promotes an anti-neuroinflammatory effect and motor function recovery in SCI. Therefore, we suggest that the transplantation of TUDCA-induced M2 macrophages represents a possible alternative cell therapy for SCI
	12	Reparative macrophage transplantation for myocardial repair: a refinement of bone marrow mononuclear cell-based therapy	Podaru MN, Fields L, Kainuma S, Ichihara Y, Hussain M, Ito T, Kobayashi K, Mathur A, D'Acquisto F, Lewis-McDougall F, Suzuki K.	Basic Res Cardiol	2019	10.1007/s00395-019-0742-1	Ex-vivo polarization	Reparative macrophages play an important role in cardiac repair post-myocardial infarction (MI); Transplantation of produced reparative macrophage achieved a superior therapeutic efficacy, compared to BM-MNC transplantation, through the enhanced quantity and quality of donor cell engraftment. Further development of this advanced cell-based therapy is warranted.
	Surface-anchoring engineering
	#	Title	Authors	Journal/Book	Publication Year	DOI	Classification	Detailed description
	1	Cellular backpacks for macrophage immunotherapy	Shields CW, et al.	Sci. Adv.	2020	10.1126/sciadv.aaz6579	Surface-anchoring engineering	Not yet for Preclinical trials; adoptive transfer; soft particles called ‘backpacks’, containing the cytokine IFNα on their internal side, were stuck on the macrophage surface Backpack; macrophages are privileged to penetrate into deep hypoxic regions of tumor tissue, which is challenging for conventional drug delivery systems; macrophages have been leveraged as excellent vehicles to carry cargos…
	2	Dual-aptamer-engineered M1 macrophage with enhanced specific targeting and checkpoint blocking for solid-tumor immunotherapy	Qian H, Fu Y, Guo M, Chen Y, Zhang D, Wei Y, Jin F, Zeng Q, Wang Y, Chai C, Ding S, Cheng W, Chen T.	Mol Ther	2022	10.1016/j.ymthe.2022.04.015	Surface-anchoring engineering	we propose a nongenetic and simple macrophage cell engineering strategy through glycan metabolic labeling and click reaction for the treatment of solid tumors. The aptamer-engineered M1 macrophage (ApEn-M1) showed enhanced active targeting ability for tumor cells in vitro and in vivo, resulting in significant cytotoxicity effects.
	3	Macrophage In Vitro and In Vivo Tracking via Anchored Microcapsules	Sapach AY, Sindeeva OA, Nesterchuk MV, Tsitrina AA, Mayorova OA, Prikhozhdenko ES, Verkhovskii RA, Mikaelyan AS, Kotelevtsev YV, Sukhorukov GB.	ACS Appl Mater Interfaces	2022	10.1021/acsami.2c12004	Surface anchoring engineering	Our results demonstrate that 3 μm polyelectrolyte fluorescently labeled microcapsules can be used for safe macrophage loading, allowing cell tracking and drug delivery, which will facilitate development of macrophage-based cell therapy protocols.
	Additional Reference paper
	1	Cutting-Edge CAR Engineering: Beyond T Cells	Chocarro L, Blanco E, Fernández-Rubio L, Arasanz H, Bocanegra A, Echaide M, Garnica M, Ramos P, Piñeiro-Hermida S, Vera R, Kochan G, Escors D.	Biomedicines	2022	10.3390/biomedicines10123035	Review	Several explanations for CAR-M targets; CAR constructs for myeloid cell genetic engineering possess the same structure as conventional ones, consisting of extracellular binding-antigen, hinge, transmembrane and intracellular signalling regions. The main difference resides in the intracellular signalling domains used to trigger phagocytic capacities
